# Supplementary material for: Biodiversity of the Deep-Sea Continental Margin Bordering the Gulf of Maine (NW Atlantic): Relationships among Sub-Regions and to Shelf Systems
Source: PLoS One. 2010 Nov 19;5(11):e13832. doi: 10.1371/journal.pone.0013832 (PMC2988790; doi:10.1371/journal.pone.0013832)
Supplement: Data S1 — The GoMA deep-sea database. [Note: The NE Channel and Continental Rise data (380 records) provided by AM have been removed.] (9.53 MB XLS) [file pone.0013832.s001.xls]

## Sheet: Kellyetal_PLoSONE_deepsea
UniqueID	Citation	Location	Subregion	Sampling_Method	Depth	DepthRange	SampleYear	SampleMonth	SampleDay	SampleDate	Station	CatalogID	FieldNumber	Latitude	Longitude	Microhabitat	TaxonType	Kingdom	Phylum	Class	Order	Family	Genus	Subgenus	Species	Subspecies	ScientificName	ScientificNameAuthor	Final_SciName	Synonym	CommonName	Abundance	Source	GearType	Condition	LifeStage	Temperature	DataSource	InstitutionSource
1	Watling and Auster 2005		Canyon	publication	473		1936				310			39.9878	-70.3083			Animalia	Cnidaria	Anthozoa	Pennatulacea	Halipteridae	Halipteris		finmarchica		Balticina finmarchica	Deichmann, El	Halipteris finmarchica				P.J. Auster					1936. Coral Records from Memoirs of the Museum of Comparative Zoology at Harvard College, Vol. L111. Cambridge, MA.
3	Watling and Auster 2005		Canyon	publication	27		1998				Cruise 9804 S			41.2333	-69.4833			Animalia	Cnidaria	Anthozoa	Alcyonacea	Paragorgiidae	Paragorgia		arborea		Paragorgia arborea		Paragorgia arborea				P.J. Auster					1998. Yankee otter trawl, 6.iii. #36
7	Watling and Auster 2005		Canyon	publication	27		1998				Cruise 98-04			41.2333	-69.4833			Animalia	Cnidaria	Anthozoa	Alcyonacea	Primnoidae	Primnoa		resedaeformis		Primnoa resedaeformis		Primnoa resedaeformis				P.J. Auster					1998. Yankee otter trawl, 26.iii. #36
8	Watling and Auster 2005		Canyon	dive	500		1978						779, 784,785, BH	40.4033	-68.145			Animalia	Cnidaria	Anthozoa	Alcyonacea	Paragorgiidae	Paragorgia		arborea		Paragorgia arborea		Paragorgia arborea				P.J. Auster					Epifaunal Zonation and Community Structure in Three Mid- and North Atlantic Canyons. Final Report for the Canyon Assessment Study in the Mid- and North Atlantic Areas of the US Outer Continental Shelf Contract # BLM AA551-CT8-49 (Historical Al
9	Watling and Auster 2005		Canyon	dive	600		1978						779, 784,785, BH	40.3667	-68.1533			Animalia	Cnidaria	Anthozoa	Alcyonacea	Paragorgiidae	Paragorgia		arborea		Paragorgia arborea		Paragorgia arborea				P.J. Auster					Epifaunal Zonation and Community Structure in Three Mid- and North Atlantic Canyons. Final Report for the Canyon Assessment Study in the Mid- and North Atlantic Areas of the US Outer Continental Shelf Contract # BLM AA551-CT8-49 (Historical Al
10	Watling and Auster 2005		Canyon	dive	700		1978						779, 784,785, BH	40.3633	-68.1517			Animalia	Cnidaria	Anthozoa	Alcyonacea	Paragorgiidae	Paragorgia		arborea		Paragorgia arborea		Paragorgia arborea				P.J. Auster					Epifaunal Zonation and Community Structure in Three Mid- and North Atlantic Canyons. Final Report for the Canyon Assessment Study in the Mid- and North Atlantic Areas of the US Outer Continental Shelf Contract # BLM AA551-CT8-49 (Historical Al
11	Watling and Auster 2005		Canyon	dive	800		1978						779, 784,785, BH	40.34	-68.1467			Animalia	Cnidaria	Anthozoa	Alcyonacea	Paragorgiidae	Paragorgia		arborea		Paragorgia arborea		Paragorgia arborea				P.J. Auster					Epifaunal Zonation and Community Structure in Three Mid- and North Atlantic Canyons. Final Report for the Canyon Assessment Study in the Mid- and North Atlantic Areas of the US Outer Continental Shelf Contract # BLM AA551-CT8-49 (Historical Al
12	Watling and Auster 2005		Canyon	dive	1000		1978						779, 784,785, BH	40.3367	-68.145			Animalia	Cnidaria	Anthozoa	Alcyonacea	Paragorgiidae	Paragorgia		arborea		Paragorgia arborea		Paragorgia arborea				P.J. Auster					Epifaunal Zonation and Community Structure in Three Mid- and North Atlantic Canyons. Final Report for the Canyon Assessment Study in the Mid- and North Atlantic Areas of the US Outer Continental Shelf Contract # BLM AA551-CT8-49 (Historical Al
13	Watling and Auster 2005		Canyon	dive	800		1978						779, 784,785, BH	40.335	-68.1317			Animalia	Cnidaria	Anthozoa	Alcyonacea	Paragorgiidae	Paragorgia		arborea		Paragorgia arborea		Paragorgia arborea				P.J. Auster					Epifaunal Zonation and Community Structure in Three Mid- and North Atlantic Canyons. Final Report for the Canyon Assessment Study in the Mid- and North Atlantic Areas of the US Outer Continental Shelf Contract # BLM AA551-CT8-49 (Historical Al
14	Watling and Auster 2005		Canyon	dive	800		1978						779, 784,785, BH	40.2983	-68.115			Animalia	Cnidaria	Anthozoa	Alcyonacea	Paragorgiidae	Paragorgia		arborea		Paragorgia arborea		Paragorgia arborea				P.J. Auster					Epifaunal Zonation and Community Structure in Three Mid- and North Atlantic Canyons. Final Report for the Canyon Assessment Study in the Mid- and North Atlantic Areas of the US Outer Continental Shelf Contract # BLM AA551-CT8-49 (Historical Al
15	Watling and Auster 2005		Canyon	dive	1000		1978						779, 784,785, BH	40.21	-68.0267			Animalia	Cnidaria	Anthozoa	Alcyonacea	Alcyoniidae	Anthomastus		grandiflorus		Anthomastus grandiflorus		Anthomastus grandiflorus				P.J. Auster					Epifaunal Zonation and Community Structure in Three Mid- and North Atlantic Canyons. Final Report for the Canyon Assessment Study in the Mid- and North Atlantic Areas of the US Outer Continental Shelf Contract # BLM AA551-CT8-49 (Historical Al
16	Watling and Auster 2005		Canyon	dive	1500		1978						779, 784,785, BH	40.2367	-68.0967			Animalia	Cnidaria	Anthozoa	Alcyonacea	Alcyoniidae	Anthomastus		grandiflorus		Anthomastus grandiflorus		Anthomastus grandiflorus				P.J. Auster					Epifaunal Zonation and Community Structure in Three Mid- and North Atlantic Canyons. Final Report for the Canyon Assessment Study in the Mid- and North Atlantic Areas of the US Outer Continental Shelf Contract # BLM AA551-CT8-49 (Historical Al
17	Watling and Auster 2005		Canyon	dive	1100		1978						779, 784,785, BH	40.2883	-68.12			Animalia	Cnidaria	Anthozoa	Alcyonacea	Alcyoniidae	Anthomastus		agassizii		Anthomastus agassizii		Anthomastus agassizii				P.J. Auster					Epifaunal Zonation and Community Structure in Three Mid- and North Atlantic Canyons. Final Report for the Canyon Assessment Study in the Mid- and North Atlantic Areas of the US Outer Continental Shelf Contract # BLM AA551-CT8-49 (Historical Al
18	Watling and Auster 2005		Canyon	dive	1100		1978						779, 784,785, BH	40.275	-68.1033			Animalia	Cnidaria	Anthozoa	Alcyonacea	Alcyoniidae	Anthomastus		agassizii		Anthomastus agassizii		Anthomastus agassizii				P.J. Auster					Epifaunal Zonation and Community Structure in Three Mid- and North Atlantic Canyons. Final Report for the Canyon Assessment Study in the Mid- and North Atlantic Areas of the US Outer Continental Shelf Contract # BLM AA551-CT8-49 (Historical Al
19	Watling and Auster 2005		Canyon	dive	1200		1978						779, 784,785, BH	40.2733	-68.1033			Animalia	Cnidaria	Anthozoa	Alcyonacea	Alcyoniidae	Anthomastus		agassizii		Anthomastus agassizii		Anthomastus agassizii				P.J. Auster					Epifaunal Zonation and Community Structure in Three Mid- and North Atlantic Canyons. Final Report for the Canyon Assessment Study in the Mid- and North Atlantic Areas of the US Outer Continental Shelf Contract # BLM AA551-CT8-49 (Historical Al
20	Watling and Auster 2005		Canyon	dive	1100		1978						779, 784,785, BH	40.2583	-68.09			Animalia	Cnidaria	Anthozoa	Alcyonacea	Alcyoniidae	Anthomastus		agassizii		Anthomastus agassizii		Anthomastus agassizii				P.J. Auster					Epifaunal Zonation and Community Structure in Three Mid- and North Atlantic Canyons. Final Report for the Canyon Assessment Study in the Mid- and North Atlantic Areas of the US Outer Continental Shelf Contract # BLM AA551-CT8-49 (Historical Al
21	Watling and Auster 2005		Canyon	dive	1500		1978						779, 784,785, BH	40.2533	-68.11			Animalia	Cnidaria	Anthozoa	Alcyonacea	Alcyoniidae	Anthomastus		agassizii		Anthomastus agassizii		Anthomastus agassizii				P.J. Auster					Epifaunal Zonation and Community Structure in Three Mid- and North Atlantic Canyons. Final Report for the Canyon Assessment Study in the Mid- and North Atlantic Areas of the US Outer Continental Shelf Contract # BLM AA551-CT8-49 (Historical Al
22	Watling and Auster 2005		Canyon	dive	1500		1978						779, 784,785, BH	40.2517	-68.1067			Animalia	Cnidaria	Anthozoa	Alcyonacea	Alcyoniidae	Anthomastus		agassizii		Anthomastus agassizii		Anthomastus agassizii				P.J. Auster					Epifaunal Zonation and Community Structure in Three Mid- and North Atlantic Canyons. Final Report for the Canyon Assessment Study in the Mid- and North Atlantic Areas of the US Outer Continental Shelf Contract # BLM AA551-CT8-49 (Historical Al
23	Watling and Auster 2005		Canyon	dive	1500		1978						779, 784,785, BH	40.25	-68.1083			Animalia	Cnidaria	Anthozoa	Alcyonacea	Alcyoniidae	Anthomastus		agassizii		Anthomastus agassizii		Anthomastus agassizii				P.J. Auster					Epifaunal Zonation and Community Structure in Three Mid- and North Atlantic Canyons. Final Report for the Canyon Assessment Study in the Mid- and North Atlantic Areas of the US Outer Continental Shelf Contract # BLM AA551-CT8-49 (Historical Al
24	Watling and Auster 2005		Canyon	dive	1600		1978						779, 784,785, BH	40.2383	-68.0867			Animalia	Cnidaria	Anthozoa	Alcyonacea	Alcyoniidae	Anthomastus		agassizii		Anthomastus agassizii		Anthomastus agassizii				P.J. Auster					Epifaunal Zonation and Community Structure in Three Mid- and North Atlantic Canyons. Final Report for the Canyon Assessment Study in the Mid- and North Atlantic Areas of the US Outer Continental Shelf Contract # BLM AA551-CT8-49 (Historical Al
25	Watling and Auster 2005		Canyon	dive	1700		1978						779, 784,785, BH	40.2217	-68.0783			Animalia	Cnidaria	Anthozoa	Alcyonacea	Alcyoniidae	Anthomastus		agassizii		Anthomastus agassizii		Anthomastus agassizii				P.J. Auster					Epifaunal Zonation and Community Structure in Three Mid- and North Atlantic Canyons. Final Report for the Canyon Assessment Study in the Mid- and North Atlantic Areas of the US Outer Continental Shelf Contract # BLM AA551-CT8-49 (Historical Al
26	Watling and Auster 2005		Canyon	dive	1200		1978						779, 784,785, BH	40.225	-68.1167			Animalia	Cnidaria	Anthozoa	Alcyonacea	Alcyoniidae	Anthomastus		agassizii		Anthomastus agassizii		Anthomastus agassizii				P.J. Auster					Epifaunal Zonation and Community Structure in Three Mid- and North Atlantic Canyons. Final Report for the Canyon Assessment Study in the Mid- and North Atlantic Areas of the US Outer Continental Shelf Contract # BLM AA551-CT8-49 (Historical Al
27	Watling and Auster 2005		Canyon	dive	1000		1978						779, 784,785, BH	40.2175	-68.1283			Animalia	Cnidaria	Anthozoa	Alcyonacea	Alcyoniidae	Anthomastus		agassizii		Anthomastus agassizii		Anthomastus agassizii				P.J. Auster					Epifaunal Zonation and Community Structure in Three Mid- and North Atlantic Canyons. Final Report for the Canyon Assessment Study in the Mid- and North Atlantic Areas of the US Outer Continental Shelf Contract # BLM AA551-CT8-49 (Historical Al
28	Watling and Auster 2005		Canyon	dive	1100		1978						779, 784,785, BH	40.2217	-68.1167			Animalia	Cnidaria	Anthozoa	Alcyonacea	Alcyoniidae	Anthomastus		agassizii		Anthomastus agassizii		Anthomastus agassizii				P.J. Auster					Epifaunal Zonation and Community Structure in Three Mid- and North Atlantic Canyons. Final Report for the Canyon Assessment Study in the Mid- and North Atlantic Areas of the US Outer Continental Shelf Contract # BLM AA551-CT8-49 (Historical Al
29	Watling and Auster 2005		Canyon	dive	1000		1978						779, 784,785, BH	40.22	-68.1183			Animalia	Cnidaria	Anthozoa	Alcyonacea	Alcyoniidae	Anthomastus		agassizii		Anthomastus agassizii		Anthomastus agassizii				P.J. Auster					Epifaunal Zonation and Community Structure in Three Mid- and North Atlantic Canyons. Final Report for the Canyon Assessment Study in the Mid- and North Atlantic Areas of the US Outer Continental Shelf Contract # BLM AA551-CT8-49 (Historical Al
30	Watling and Auster 2005		Canyon	dive	800		1978						779, 784,785, BH	40.2167	-68.125			Animalia	Cnidaria	Anthozoa	Alcyonacea	Alcyoniidae	Anthomastus		agassizii		Anthomastus agassizii		Anthomastus agassizii				P.J. Auster					Epifaunal Zonation and Community Structure in Three Mid- and North Atlantic Canyons. Final Report for the Canyon Assessment Study in the Mid- and North Atlantic Areas of the US Outer Continental Shelf Contract # BLM AA551-CT8-49 (Historical Al
31	Watling and Auster 2005		Canyon	dive	1700		1978						779, 784,785, BH	40.215	-68.0717			Animalia	Cnidaria	Anthozoa	Alcyonacea	Alcyoniidae	Anthomastus		agassizii		Anthomastus agassizii		Anthomastus agassizii				P.J. Auster					Epifaunal Zonation and Community Structure in Three Mid- and North Atlantic Canyons. Final Report for the Canyon Assessment Study in the Mid- and North Atlantic Areas of the US Outer Continental Shelf Contract # BLM AA551-CT8-49 (Historical Al
32	Watling and Auster 2005		Canyon	dive	1300		1978						779, 784,785, BH	40.2117	-68.0533			Animalia	Cnidaria	Anthozoa	Alcyonacea	Alcyoniidae	Anthomastus		agassizii		Anthomastus agassizii		Anthomastus agassizii				P.J. Auster					Epifaunal Zonation and Community Structure in Three Mid- and North Atlantic Canyons. Final Report for the Canyon Assessment Study in the Mid- and North Atlantic Areas of the US Outer Continental Shelf Contract # BLM AA551-CT8-49 (Historical Al
33	Watling and Auster 2005		Canyon	dive	1800		1978						779, 784,785, BH	40.1867	-68.0767			Animalia	Cnidaria	Anthozoa	Alcyonacea	Alcyoniidae	Anthomastus		agassizii		Anthomastus agassizii		Anthomastus agassizii				P.J. Auster					Epifaunal Zonation and Community Structure in Three Mid- and North Atlantic Canyons. Final Report for the Canyon Assessment Study in the Mid- and North Atlantic Areas of the US Outer Continental Shelf Contract # BLM AA551-CT8-49 (Historical Al
34	Watling and Auster 2005		Canyon	dive	1600		1978						779, 784,785, BH	40.3433	-68.1483			Animalia	Cnidaria	Anthozoa	Alcyonacea	Nephtheidae	Capnella		florida		Capnella florida		Capnella florida				P.J. Auster					Epifaunal Zonation and Community Structure in Three Mid- and North Atlantic Canyons. Final Report for the Canyon Assessment Study in the Mid- and North Atlantic Areas of the US Outer Continental Shelf Contract # BLM AA551-CT8-49 (Historical Al
35	Watling and Auster 2005		Canyon	dive	1600		1978						779, 784,785, BH	40.2417	-68.1			Animalia	Cnidaria	Anthozoa	Alcyonacea	Nephtheidae	Capnella		florida		Capnella florida		Capnella florida				P.J. Auster					Epifaunal Zonation and Community Structure in Three Mid- and North Atlantic Canyons. Final Report for the Canyon Assessment Study in the Mid- and North Atlantic Areas of the US Outer Continental Shelf Contract # BLM AA551-CT8-49 (Historical Al
36	Watling and Auster 2005		Continental Slope	dive	900		1978						779, 784,785, BH	40.1967	-68.1283			Animalia	Cnidaria	Anthozoa	Alcyonacea	Nephtheidae	Capnella		florida		Capnella florida		Capnella florida				P.J. Auster					Epifaunal Zonation and Community Structure in Three Mid- and North Atlantic Canyons. Final Report for the Canyon Assessment Study in the Mid- and North Atlantic Areas of the US Outer Continental Shelf Contract # BLM AA551-CT8-49 (Historical Al
37	Watling and Auster 2005		Continental Slope	dive	800		1978						779, 784,785, BH	40.2183	-68.13			Animalia	Cnidaria	Anthozoa	Alcyonacea	Clavulariidae	Trachythela		rudis		Trachythela rudis		Trachythela rudis				P.J. Auster					Epifaunal Zonation and Community Structure in Three Mid- and North Atlantic Canyons. Final Report for the Canyon Assessment Study in the Mid- and North Atlantic Areas of the US Outer Continental Shelf Contract # BLM AA551-CT8-49 (Historical Al
38	Watling and Auster 2005		Continental Slope	dive	900		1978						779, 784,785, BH	40.1933	-68.1333			Animalia	Cnidaria	Anthozoa	Alcyonacea	Clavulariidae	Trachythela		rudis		Trachythela rudis		Trachythela rudis				P.J. Auster					Epifaunal Zonation and Community Structure in Three Mid- and North Atlantic Canyons. Final Report for the Canyon Assessment Study in the Mid- and North Atlantic Areas of the US Outer Continental Shelf Contract # BLM AA551-CT8-49 (Historical Al
39	Watling and Auster 2005		Continental Slope	dive	600		1978						779, 784,785, BH	40.3917	-68.1367			Animalia	Cnidaria	Anthozoa	Alcyonacea	Anthothelidae	Anthothela		grandiflora		Anthothela grandiflora		Anthothela grandiflora				P.J. Auster					Epifaunal Zonation and Community Structure in Three Mid- and North Atlantic Canyons. Final Report for the Canyon Assessment Study in the Mid- and North Atlantic Areas of the US Outer Continental Shelf Contract # BLM AA551-CT8-49 (Historical Al
40	Watling and Auster 2005		Continental Slope	dive	800		1978						779, 784,785, BH	40.34	-68.1517			Animalia	Cnidaria	Anthozoa	Alcyonacea	Anthothelidae	Anthothela		grandiflora		Anthothela grandiflora		Anthothela grandiflora				P.J. Auster					Epifaunal Zonation and Community Structure in Three Mid- and North Atlantic Canyons. Final Report for the Canyon Assessment Study in the Mid- and North Atlantic Areas of the US Outer Continental Shelf Contract # BLM AA551-CT8-49 (Historical Al
41	Watling and Auster 2005		Continental Slope	dive	800		1978						779, 784,785, BH	40.3117	-68.12			Animalia	Cnidaria	Anthozoa	Alcyonacea	Anthothelidae	Anthothela		grandiflora		Anthothela grandiflora		Anthothela grandiflora				P.J. Auster					Epifaunal Zonation and Community Structure in Three Mid- and North Atlantic Canyons. Final Report for the Canyon Assessment Study in the Mid- and North Atlantic Areas of the US Outer Continental Shelf Contract # BLM AA551-CT8-49 (Historical Al
42	Watling and Auster 2005		Continental Slope	dive	800		1978						779, 784,785, BH	40.3083	-68.1183			Animalia	Cnidaria	Anthozoa	Alcyonacea	Anthothelidae	Anthothela		grandiflora		Anthothela grandiflora		Anthothela grandiflora				P.J. Auster					Epifaunal Zonation and Community Structure in Three Mid- and North Atlantic Canyons. Final Report for the Canyon Assessment Study in the Mid- and North Atlantic Areas of the US Outer Continental Shelf Contract # BLM AA551-CT8-49 (Historical Al
43	Watling and Auster 2005		Continental Slope	dive	800		1978						779, 784,785, BH	40.3067	-68.1183			Animalia	Cnidaria	Anthozoa	Alcyonacea	Anthothelidae	Anthothela		grandiflora		Anthothela grandiflora		Anthothela grandiflora				P.J. Auster					Epifaunal Zonation and Community Structure in Three Mid- and North Atlantic Canyons. Final Report for the Canyon Assessment Study in the Mid- and North Atlantic Areas of the US Outer Continental Shelf Contract # BLM AA551-CT8-49 (Historical Al
44	Watling and Auster 2005		Canyon	dive	800		1978						779, 784,785, BH	40.305	-68.1167			Animalia	Cnidaria	Anthozoa	Alcyonacea	Anthothelidae	Anthothela		grandiflora		Anthothela grandiflora		Anthothela grandiflora				P.J. Auster					Epifaunal Zonation and Community Structure in Three Mid- and North Atlantic Canyons. Final Report for the Canyon Assessment Study in the Mid- and North Atlantic Areas of the US Outer Continental Shelf Contract # BLM AA551-CT8-49 (Historical Al
45	Watling and Auster 2005		Continental Rise	dive	800		1978						779, 784,785, BH	40.3	-68.1133			Animalia	Cnidaria	Anthozoa	Alcyonacea	Anthothelidae	Anthothela		grandiflora		Anthothela grandiflora		Anthothela grandiflora				P.J. Auster					Epifaunal Zonation and Community Structure in Three Mid- and North Atlantic Canyons. Final Report for the Canyon Assessment Study in the Mid- and North Atlantic Areas of the US Outer Continental Shelf Contract # BLM AA551-CT8-49 (Historical Al
46	Watling and Auster 2005		Continental Rise	dive	800		1978						779, 784,785, BH	40.2983	-68.115			Animalia	Cnidaria	Anthozoa	Alcyonacea	Anthothelidae	Anthothela		grandiflora		Anthothela grandiflora		Anthothela grandiflora				P.J. Auster					Epifaunal Zonation and Community Structure in Three Mid- and North Atlantic Canyons. Final Report for the Canyon Assessment Study in the Mid- and North Atlantic Areas of the US Outer Continental Shelf Contract # BLM AA551-CT8-49 (Historical Al
47	Watling and Auster 2005		Continental Rise	dive	800		1978						779, 784,785, BH	40.295	-68.1133			Animalia	Cnidaria	Anthozoa	Alcyonacea	Anthothelidae	Anthothela		grandiflora		Anthothela grandiflora		Anthothela grandiflora				P.J. Auster					Epifaunal Zonation and Community Structure in Three Mid- and North Atlantic Canyons. Final Report for the Canyon Assessment Study in the Mid- and North Atlantic Areas of the US Outer Continental Shelf Contract # BLM AA551-CT8-49 (Historical Al
48	Watling and Auster 2005		Canyon	dive	800		1978						779, 784,785, BH	40.2883	-68.11			Animalia	Cnidaria	Anthozoa	Alcyonacea	Anthothelidae	Anthothela		grandiflora		Anthothela grandiflora		Anthothela grandiflora				P.J. Auster					Epifaunal Zonation and Community Structure in Three Mid- and North Atlantic Canyons. Final Report for the Canyon Assessment Study in the Mid- and North Atlantic Areas of the US Outer Continental Shelf Contract # BLM AA551-CT8-49 (Historical Al
49	Watling and Auster 2005		Canyon	dive	1100		1978						779, 784,785, BH	40.2833	-68.11			Animalia	Cnidaria	Anthozoa	Alcyonacea	Anthothelidae	Anthothela		grandiflora		Anthothela grandiflora		Anthothela grandiflora				P.J. Auster					Epifaunal Zonation and Community Structure in Three Mid- and North Atlantic Canyons. Final Report for the Canyon Assessment Study in the Mid- and North Atlantic Areas of the US Outer Continental Shelf Contract # BLM AA551-CT8-49 (Historical Al
50	Watling and Auster 2005		Canyon	dive	900		1978						779, 784,785, BH	40.1967	-68.13			Animalia	Cnidaria	Anthozoa	Alcyonacea	Anthothelidae	Anthothela		grandiflora		Anthothela grandiflora		Anthothela grandiflora				P.J. Auster					Epifaunal Zonation and Community Structure in Three Mid- and North Atlantic Canyons. Final Report for the Canyon Assessment Study in the Mid- and North Atlantic Areas of the US Outer Continental Shelf Contract # BLM AA551-CT8-49 (Historical Al
51	Watling and Auster 2005		Canyon	dive	500		1978						779, 784,785, BH	40.3683	-68.1567			Animalia	Cnidaria	Anthozoa	Alcyonacea	Acanthogorgiidae	Acanthogorgia		armata		Acanthogorgia armata		Acanthogorgia armata				P.J. Auster					Epifaunal Zonation and Community Structure in Three Mid- and North Atlantic Canyons. Final Report for the Canyon Assessment Study in the Mid- and North Atlantic Areas of the US Outer Continental Shelf Contract # BLM AA551-CT8-49 (Historical Al
52	Watling and Auster 2005		Canyon	dive	700		1978						779, 784,785, BH	40.3483	-68.1517			Animalia	Cnidaria	Anthozoa	Alcyonacea	Acanthogorgiidae	Acanthogorgia		armata		Acanthogorgia armata		Acanthogorgia armata				P.J. Auster					Epifaunal Zonation and Community Structure in Three Mid- and North Atlantic Canyons. Final Report for the Canyon Assessment Study in the Mid- and North Atlantic Areas of the US Outer Continental Shelf Contract # BLM AA551-CT8-49 (Historical Al
53	Watling and Auster 2005		Canyon	dive	700		1978						779, 784,785, BH	40.3483	-68.1517			Animalia	Cnidaria	Anthozoa	Alcyonacea	Acanthogorgiidae	Acanthogorgia		armata		Acanthogorgia armata		Acanthogorgia armata				P.J. Auster					Epifaunal Zonation and Community Structure in Three Mid- and North Atlantic Canyons. Final Report for the Canyon Assessment Study in the Mid- and North Atlantic Areas of the US Outer Continental Shelf Contract # BLM AA551-CT8-49 (Historical Al
54	Watling and Auster 2005		Canyon	dive	700		1978						779, 784,785, BH	40.345	-68.1517			Animalia	Cnidaria	Anthozoa	Alcyonacea	Acanthogorgiidae	Acanthogorgia		armata		Acanthogorgia armata		Acanthogorgia armata				P.J. Auster					Epifaunal Zonation and Community Structure in Three Mid- and North Atlantic Canyons. Final Report for the Canyon Assessment Study in the Mid- and North Atlantic Areas of the US Outer Continental Shelf Contract # BLM AA551-CT8-49 (Historical Al
55	Watling and Auster 2005		Canyon	dive	900		1978						779, 784,785, BH	40.335	-68.1433			Animalia	Cnidaria	Anthozoa	Alcyonacea	Acanthogorgiidae	Acanthogorgia		armata		Acanthogorgia armata		Acanthogorgia armata				P.J. Auster					Epifaunal Zonation and Community Structure in Three Mid- and North Atlantic Canyons. Final Report for the Canyon Assessment Study in the Mid- and North Atlantic Areas of the US Outer Continental Shelf Contract # BLM AA551-CT8-49 (Historical Al
56	Watling and Auster 2005		Canyon	dive	900		1978						779, 784,785, BH	40.335	-68.1433			Animalia	Cnidaria	Anthozoa	Alcyonacea	Acanthogorgiidae	Acanthogorgia		armata		Acanthogorgia armata		Acanthogorgia armata				P.J. Auster					Epifaunal Zonation and Community Structure in Three Mid- and North Atlantic Canyons. Final Report for the Canyon Assessment Study in the Mid- and North Atlantic Areas of the US Outer Continental Shelf Contract # BLM AA551-CT8-49 (Historical Al
57	Watling and Auster 2005		Canyon	dive	800		1978						779, 784,785, BH	40.3367	-68.1317			Animalia	Cnidaria	Anthozoa	Alcyonacea	Acanthogorgiidae	Acanthogorgia		armata		Acanthogorgia armata		Acanthogorgia armata				P.J. Auster					Epifaunal Zonation and Community Structure in Three Mid- and North Atlantic Canyons. Final Report for the Canyon Assessment Study in the Mid- and North Atlantic Areas of the US Outer Continental Shelf Contract # BLM AA551-CT8-49 (Historical Al
58	Watling and Auster 2005		Canyon	dive	800		1978						779, 784,785, BH	40.3333	-68.13			Animalia	Cnidaria	Anthozoa	Alcyonacea	Acanthogorgiidae	Acanthogorgia		armata		Acanthogorgia armata		Acanthogorgia armata				P.J. Auster					Epifaunal Zonation and Community Structure in Three Mid- and North Atlantic Canyons. Final Report for the Canyon Assessment Study in the Mid- and North Atlantic Areas of the US Outer Continental Shelf Contract # BLM AA551-CT8-49 (Historical Al
59	Watling and Auster 2005		Canyon	dive	800		1978						779, 784,785, BH	40.3267	-68.1283			Animalia	Cnidaria	Anthozoa	Alcyonacea	Acanthogorgiidae	Acanthogorgia		armata		Acanthogorgia armata		Acanthogorgia armata				P.J. Auster					Epifaunal Zonation and Community Structure in Three Mid- and North Atlantic Canyons. Final Report for the Canyon Assessment Study in the Mid- and North Atlantic Areas of the US Outer Continental Shelf Contract # BLM AA551-CT8-49 (Historical Al
60	Watling and Auster 2005		Canyon	dive	800		1978						779, 784,785, BH	40.3133	-68.1217			Animalia	Cnidaria	Anthozoa	Alcyonacea	Acanthogorgiidae	Acanthogorgia		armata		Acanthogorgia armata		Acanthogorgia armata				P.J. Auster					Epifaunal Zonation and Community Structure in Three Mid- and North Atlantic Canyons. Final Report for the Canyon Assessment Study in the Mid- and North Atlantic Areas of the US Outer Continental Shelf Contract # BLM AA551-CT8-49 (Historical Al
61	Watling and Auster 2005		Canyon	dive	900		1978						779, 784,785, BH	40.3067	-68.12			Animalia	Cnidaria	Anthozoa	Alcyonacea	Acanthogorgiidae	Acanthogorgia		armata		Acanthogorgia armata		Acanthogorgia armata				P.J. Auster					Epifaunal Zonation and Community Structure in Three Mid- and North Atlantic Canyons. Final Report for the Canyon Assessment Study in the Mid- and North Atlantic Areas of the US Outer Continental Shelf Contract # BLM AA551-CT8-49 (Historical Al
62	Watling and Auster 2005		Canyon	dive	600		1978						779, 784,785, BH	40.305	-68.1183			Animalia	Cnidaria	Anthozoa	Alcyonacea	Acanthogorgiidae	Acanthogorgia		armata		Acanthogorgia armata		Acanthogorgia armata				P.J. Auster					Epifaunal Zonation and Community Structure in Three Mid- and North Atlantic Canyons. Final Report for the Canyon Assessment Study in the Mid- and North Atlantic Areas of the US Outer Continental Shelf Contract # BLM AA551-CT8-49 (Historical Al
63	Watling and Auster 2005		Canyon	dive	800		1978						779, 784,785, BH	40.3	-68.12			Animalia	Cnidaria	Anthozoa	Alcyonacea	Acanthogorgiidae	Acanthogorgia		armata		Acanthogorgia armata		Acanthogorgia armata				P.J. Auster					Epifaunal Zonation and Community Structure in Three Mid- and North Atlantic Canyons. Final Report for the Canyon Assessment Study in the Mid- and North Atlantic Areas of the US Outer Continental Shelf Contract # BLM AA551-CT8-49 (Historical Al
64	Watling and Auster 2005		Canyon	dive	900		1978						779, 784,785, BH	40.2967	-68.1167			Animalia	Cnidaria	Anthozoa	Alcyonacea	Acanthogorgiidae	Acanthogorgia		armata		Acanthogorgia armata		Acanthogorgia armata				P.J. Auster					Epifaunal Zonation and Community Structure in Three Mid- and North Atlantic Canyons. Final Report for the Canyon Assessment Study in the Mid- and North Atlantic Areas of the US Outer Continental Shelf Contract # BLM AA551-CT8-49 (Historical Al
65	Watling and Auster 2005		Canyon	dive	800		1978						779, 784,785, BH	40.295	-68.1133			Animalia	Cnidaria	Anthozoa	Alcyonacea	Acanthogorgiidae	Acanthogorgia		armata		Acanthogorgia armata		Acanthogorgia armata				P.J. Auster					Epifaunal Zonation and Community Structure in Three Mid- and North Atlantic Canyons. Final Report for the Canyon Assessment Study in the Mid- and North Atlantic Areas of the US Outer Continental Shelf Contract # BLM AA551-CT8-49 (Historical Al
66	Watling and Auster 2005		Canyon	dive	900		1978						779, 784,785, BH	40.2917	-68.1133			Animalia	Cnidaria	Anthozoa	Alcyonacea	Acanthogorgiidae	Acanthogorgia		armata		Acanthogorgia armata		Acanthogorgia armata				P.J. Auster					Epifaunal Zonation and Community Structure in Three Mid- and North Atlantic Canyons. Final Report for the Canyon Assessment Study in the Mid- and North Atlantic Areas of the US Outer Continental Shelf Contract # BLM AA551-CT8-49 (Historical Al
67	Watling and Auster 2005		Canyon	dive	900		1978						779, 784,785, BH	40.2883	-68.1117			Animalia	Cnidaria	Anthozoa	Alcyonacea	Acanthogorgiidae	Acanthogorgia		armata		Acanthogorgia armata		Acanthogorgia armata				P.J. Auster					Epifaunal Zonation and Community Structure in Three Mid- and North Atlantic Canyons. Final Report for the Canyon Assessment Study in the Mid- and North Atlantic Areas of the US Outer Continental Shelf Contract # BLM AA551-CT8-49 (Historical Al
68	Watling and Auster 2005		Canyon	dive	1100		1978						779, 784,785, BH	40.285	-68.11			Animalia	Cnidaria	Anthozoa	Alcyonacea	Acanthogorgiidae	Acanthogorgia		armata		Acanthogorgia armata		Acanthogorgia armata				P.J. Auster					Epifaunal Zonation and Community Structure in Three Mid- and North Atlantic Canyons. Final Report for the Canyon Assessment Study in the Mid- and North Atlantic Areas of the US Outer Continental Shelf Contract # BLM AA551-CT8-49 (Historical Al
69	Watling and Auster 2005		Canyon	dive	1100		1978						779, 784,785, BH	40.28	-68.11			Animalia	Cnidaria	Anthozoa	Alcyonacea	Acanthogorgiidae	Acanthogorgia		armata		Acanthogorgia armata		Acanthogorgia armata				P.J. Auster					Epifaunal Zonation and Community Structure in Three Mid- and North Atlantic Canyons. Final Report for the Canyon Assessment Study in the Mid- and North Atlantic Areas of the US Outer Continental Shelf Contract # BLM AA551-CT8-49 (Historical Al
70	Watling and Auster 2005		Canyon	dive	1200		1978						779, 784,785, BH	40.2767	-68.1117			Animalia	Cnidaria	Anthozoa	Alcyonacea	Acanthogorgiidae	Acanthogorgia		armata		Acanthogorgia armata		Acanthogorgia armata				P.J. Auster					Epifaunal Zonation and Community Structure in Three Mid- and North Atlantic Canyons. Final Report for the Canyon Assessment Study in the Mid- and North Atlantic Areas of the US Outer Continental Shelf Contract # BLM AA551-CT8-49 (Historical Al
71	Watling and Auster 2005		Canyon	dive	1100		1978						779, 784,785, BH	40.275	-68.11			Animalia	Cnidaria	Anthozoa	Alcyonacea	Acanthogorgiidae	Acanthogorgia		armata		Acanthogorgia armata		Acanthogorgia armata				P.J. Auster					Epifaunal Zonation and Community Structure in Three Mid- and North Atlantic Canyons. Final Report for the Canyon Assessment Study in the Mid- and North Atlantic Areas of the US Outer Continental Shelf Contract # BLM AA551-CT8-49 (Historical Al
72	Watling and Auster 2005		Canyon	dive	1200		1978						779, 784,785, BH	40.275	-68.1117			Animalia	Cnidaria	Anthozoa	Alcyonacea	Acanthogorgiidae	Acanthogorgia		armata		Acanthogorgia armata		Acanthogorgia armata				P.J. Auster					Epifaunal Zonation and Community Structure in Three Mid- and North Atlantic Canyons. Final Report for the Canyon Assessment Study in the Mid- and North Atlantic Areas of the US Outer Continental Shelf Contract # BLM AA551-CT8-49 (Historical Al
73	Watling and Auster 2005		Canyon	dive	1300		1978						779, 784,785, BH	40.2667	-68.1133			Animalia	Cnidaria	Anthozoa	Alcyonacea	Acanthogorgiidae	Acanthogorgia		armata		Acanthogorgia armata		Acanthogorgia armata				P.J. Auster					Epifaunal Zonation and Community Structure in Three Mid- and North Atlantic Canyons. Final Report for the Canyon Assessment Study in the Mid- and North Atlantic Areas of the US Outer Continental Shelf Contract # BLM AA551-CT8-49 (Historical Al
74	Watling and Auster 2005		Canyon	dive	1300		1978						779, 784,785, BH	40.2667	-68.1117			Animalia	Cnidaria	Anthozoa	Alcyonacea	Acanthogorgiidae	Acanthogorgia		armata		Acanthogorgia armata		Acanthogorgia armata				P.J. Auster					Epifaunal Zonation and Community Structure in Three Mid- and North Atlantic Canyons. Final Report for the Canyon Assessment Study in the Mid- and North Atlantic Areas of the US Outer Continental Shelf Contract # BLM AA551-CT8-49 (Historical Al
75	Watling and Auster 2005		Continental Slope	dive	700		1978						779, 784,785, BH	40.2733	-68.0617			Animalia	Cnidaria	Anthozoa	Alcyonacea	Acanthogorgiidae	Acanthogorgia		armata		Acanthogorgia armata		Acanthogorgia armata				P.J. Auster					Epifaunal Zonation and Community Structure in Three Mid- and North Atlantic Canyons. Final Report for the Canyon Assessment Study in the Mid- and North Atlantic Areas of the US Outer Continental Shelf Contract # BLM AA551-CT8-49 (Historical Al
76	Watling and Auster 2005		Continental Rise	dive	500		1978						779, 784,785, BH	40.2633	-68.0533			Animalia	Cnidaria	Anthozoa	Alcyonacea	Acanthogorgiidae	Acanthogorgia		armata		Acanthogorgia armata		Acanthogorgia armata				P.J. Auster					Epifaunal Zonation and Community Structure in Three Mid- and North Atlantic Canyons. Final Report for the Canyon Assessment Study in the Mid- and North Atlantic Areas of the US Outer Continental Shelf Contract # BLM AA551-CT8-49 (Historical Al
77	Watling and Auster 2005		Continental Slope	dive	1400		1978						779, 784,785, BH	40.26	-68.1217			Animalia	Cnidaria	Anthozoa	Alcyonacea	Acanthogorgiidae	Acanthogorgia		armata		Acanthogorgia armata		Acanthogorgia armata				P.J. Auster					Epifaunal Zonation and Community Structure in Three Mid- and North Atlantic Canyons. Final Report for the Canyon Assessment Study in the Mid- and North Atlantic Areas of the US Outer Continental Shelf Contract # BLM AA551-CT8-49 (Historical Al
78	Watling and Auster 2005		Continental Slope	dive	1000		1978						779, 784,785, BH	40.26	-68.095			Animalia	Cnidaria	Anthozoa	Alcyonacea	Acanthogorgiidae	Acanthogorgia		armata		Acanthogorgia armata		Acanthogorgia armata				P.J. Auster					Epifaunal Zonation and Community Structure in Three Mid- and North Atlantic Canyons. Final Report for the Canyon Assessment Study in the Mid- and North Atlantic Areas of the US Outer Continental Shelf Contract # BLM AA551-CT8-49 (Historical Al
79	Watling and Auster 2005		Continental Slope	dive	500		1978						779, 784,785, BH	40.26	-68.0517			Animalia	Cnidaria	Anthozoa	Alcyonacea	Acanthogorgiidae	Acanthogorgia		armata		Acanthogorgia armata		Acanthogorgia armata				P.J. Auster					Epifaunal Zonation and Community Structure in Three Mid- and North Atlantic Canyons. Final Report for the Canyon Assessment Study in the Mid- and North Atlantic Areas of the US Outer Continental Shelf Contract # BLM AA551-CT8-49 (Historical Al
80	Watling and Auster 2005		Continental Slope	dive	500		1978						779, 784,785, BH	40.255	-68.0483			Animalia	Cnidaria	Anthozoa	Alcyonacea	Acanthogorgiidae	Acanthogorgia		armata		Acanthogorgia armata		Acanthogorgia armata				P.J. Auster					Epifaunal Zonation and Community Structure in Three Mid- and North Atlantic Canyons. Final Report for the Canyon Assessment Study in the Mid- and North Atlantic Areas of the US Outer Continental Shelf Contract # BLM AA551-CT8-49 (Historical Al
81	Watling and Auster 2005		Continental Slope	dive	1500		1978						779, 784,785, BH	40.2583	-68.1167			Animalia	Cnidaria	Anthozoa	Alcyonacea	Acanthogorgiidae	Acanthogorgia		armata		Acanthogorgia armata		Acanthogorgia armata				P.J. Auster					Epifaunal Zonation and Community Structure in Three Mid- and North Atlantic Canyons. Final Report for the Canyon Assessment Study in the Mid- and North Atlantic Areas of the US Outer Continental Shelf Contract # BLM AA551-CT8-49 (Historical Al
82	Watling and Auster 2005		Continental Slope	dive	1100		1978						779, 784,785, BH	40.255	-68.0983			Animalia	Cnidaria	Anthozoa	Alcyonacea	Acanthogorgiidae	Acanthogorgia		armata		Acanthogorgia armata		Acanthogorgia armata				P.J. Auster					Epifaunal Zonation and Community Structure in Three Mid- and North Atlantic Canyons. Final Report for the Canyon Assessment Study in the Mid- and North Atlantic Areas of the US Outer Continental Shelf Contract # BLM AA551-CT8-49 (Historical Al
83	Watling and Auster 2005		Continental Slope	dive	1100		1978						779, 784,785, BH	40.2583	-68.095			Animalia	Cnidaria	Anthozoa	Alcyonacea	Acanthogorgiidae	Acanthogorgia		armata		Acanthogorgia armata		Acanthogorgia armata				P.J. Auster					Epifaunal Zonation and Community Structure in Three Mid- and North Atlantic Canyons. Final Report for the Canyon Assessment Study in the Mid- and North Atlantic Areas of the US Outer Continental Shelf Contract # BLM AA551-CT8-49 (Historical Al
84	Watling and Auster 2005		Continental Slope	dive	1100		1978						779, 784,785, BH	40.2567	-68.095			Animalia	Cnidaria	Anthozoa	Alcyonacea	Acanthogorgiidae	Acanthogorgia		armata		Acanthogorgia armata		Acanthogorgia armata				P.J. Auster					Epifaunal Zonation and Community Structure in Three Mid- and North Atlantic Canyons. Final Report for the Canyon Assessment Study in the Mid- and North Atlantic Areas of the US Outer Continental Shelf Contract # BLM AA551-CT8-49 (Historical Al
85	Watling and Auster 2005		Continental Slope	dive	600		1978						779, 784,785, BH	40.2483	-68.045			Animalia	Cnidaria	Anthozoa	Alcyonacea	Acanthogorgiidae	Acanthogorgia		armata		Acanthogorgia armata		Acanthogorgia armata				P.J. Auster					Epifaunal Zonation and Community Structure in Three Mid- and North Atlantic Canyons. Final Report for the Canyon Assessment Study in the Mid- and North Atlantic Areas of the US Outer Continental Shelf Contract # BLM AA551-CT8-49 (Historical Al
86	Watling and Auster 2005		Continental Slope	dive	700		1978						779, 784,785, BH	40.2433	-68.04			Animalia	Cnidaria	Anthozoa	Alcyonacea	Acanthogorgiidae	Acanthogorgia		armata		Acanthogorgia armata		Acanthogorgia armata				P.J. Auster					Epifaunal Zonation and Community Structure in Three Mid- and North Atlantic Canyons. Final Report for the Canyon Assessment Study in the Mid- and North Atlantic Areas of the US Outer Continental Shelf Contract # BLM AA551-CT8-49 (Historical Al
87	Watling and Auster 2005		Continental Slope	dive	1200		1978						779, 784,785, BH	40.2317	-68.1183			Animalia	Cnidaria	Anthozoa	Alcyonacea	Acanthogorgiidae	Acanthogorgia		armata		Acanthogorgia armata		Acanthogorgia armata				P.J. Auster					Epifaunal Zonation and Community Structure in Three Mid- and North Atlantic Canyons. Final Report for the Canyon Assessment Study in the Mid- and North Atlantic Areas of the US Outer Continental Shelf Contract # BLM AA551-CT8-49 (Historical Al
88	Watling and Auster 2005		Continental Slope	dive	700		1978						779, 784,785, BH	40.2217	-68.1367			Animalia	Cnidaria	Anthozoa	Alcyonacea	Acanthogorgiidae	Acanthogorgia		armata		Acanthogorgia armata		Acanthogorgia armata				P.J. Auster					Epifaunal Zonation and Community Structure in Three Mid- and North Atlantic Canyons. Final Report for the Canyon Assessment Study in the Mid- and North Atlantic Areas of the US Outer Continental Shelf Contract # BLM AA551-CT8-49 (Historical Al
89	Watling and Auster 2005		Continental Slope	dive	1000		1978						779, 784,785, BH	40.2217	-68.12			Animalia	Cnidaria	Anthozoa	Alcyonacea	Acanthogorgiidae	Acanthogorgia		armata		Acanthogorgia armata		Acanthogorgia armata				P.J. Auster					Epifaunal Zonation and Community Structure in Three Mid- and North Atlantic Canyons. Final Report for the Canyon Assessment Study in the Mid- and North Atlantic Areas of the US Outer Continental Shelf Contract # BLM AA551-CT8-49 (Historical Al
90	Watling and Auster 2005		Continental Slope	dive	800		1978						779, 784,785, BH	40.2217	-68.135			Animalia	Cnidaria	Anthozoa	Alcyonacea	Acanthogorgiidae	Acanthogorgia		armata		Acanthogorgia armata		Acanthogorgia armata				P.J. Auster					Epifaunal Zonation and Community Structure in Three Mid- and North Atlantic Canyons. Final Report for the Canyon Assessment Study in the Mid- and North Atlantic Areas of the US Outer Continental Shelf Contract # BLM AA551-CT8-49 (Historical Al
91	Watling and Auster 2005		Continental Slope	dive	800		1978						779, 784,785, BH	40.2217	-68.1333			Animalia	Cnidaria	Anthozoa	Alcyonacea	Acanthogorgiidae	Acanthogorgia		armata		Acanthogorgia armata		Acanthogorgia armata				P.J. Auster					Epifaunal Zonation and Community Structure in Three Mid- and North Atlantic Canyons. Final Report for the Canyon Assessment Study in the Mid- and North Atlantic Areas of the US Outer Continental Shelf Contract # BLM AA551-CT8-49 (Historical Al
92	Watling and Auster 2005		Continental Slope	dive	1100		1978						779, 784,785, BH	40.22	-68.1167			Animalia	Cnidaria	Anthozoa	Alcyonacea	Acanthogorgiidae	Acanthogorgia		armata		Acanthogorgia armata		Acanthogorgia armata				P.J. Auster					Epifaunal Zonation and Community Structure in Three Mid- and North Atlantic Canyons. Final Report for the Canyon Assessment Study in the Mid- and North Atlantic Areas of the US Outer Continental Shelf Contract # BLM AA551-CT8-49 (Historical Al
93	Watling and Auster 2005		Continental Slope	dive	600		1978						779, 784,785, BH	40.2167	-68.1367			Animalia	Cnidaria	Anthozoa	Alcyonacea	Acanthogorgiidae	Acanthogorgia		armata		Acanthogorgia armata		Acanthogorgia armata				P.J. Auster					Epifaunal Zonation and Community Structure in Three Mid- and North Atlantic Canyons. Final Report for the Canyon Assessment Study in the Mid- and North Atlantic Areas of the US Outer Continental Shelf Contract # BLM AA551-CT8-49 (Historical Al
94	Watling and Auster 2005		Continental Slope	dive	700		1978						779, 784,785, BH	40.2183	-68.1317			Animalia	Cnidaria	Anthozoa	Alcyonacea	Acanthogorgiidae	Acanthogorgia		armata		Acanthogorgia armata		Acanthogorgia armata				P.J. Auster					Epifaunal Zonation and Community Structure in Three Mid- and North Atlantic Canyons. Final Report for the Canyon Assessment Study in the Mid- and North Atlantic Areas of the US Outer Continental Shelf Contract # BLM AA551-CT8-49 (Historical Al
95	Watling and Auster 2005		Continental Slope	dive	600		1978						779, 784,785, BH	40.2133	-68.1417			Animalia	Cnidaria	Anthozoa	Alcyonacea	Acanthogorgiidae	Acanthogorgia		armata		Acanthogorgia armata		Acanthogorgia armata				P.J. Auster					Epifaunal Zonation and Community Structure in Three Mid- and North Atlantic Canyons. Final Report for the Canyon Assessment Study in the Mid- and North Atlantic Areas of the US Outer Continental Shelf Contract # BLM AA551-CT8-49 (Historical Al
96	Watling and Auster 2005		Continental Slope	dive	600		1978						779, 784,785, BH	40.2117	-68.1433			Animalia	Cnidaria	Anthozoa	Alcyonacea	Acanthogorgiidae	Acanthogorgia		armata		Acanthogorgia armata		Acanthogorgia armata				P.J. Auster					Epifaunal Zonation and Community Structure in Three Mid- and North Atlantic Canyons. Final Report for the Canyon Assessment Study in the Mid- and North Atlantic Areas of the US Outer Continental Shelf Contract # BLM AA551-CT8-49 (Historical Al
97	Watling and Auster 2005		Continental Slope	dive	600		1978						779, 784,785, BH	40.2083	-68.1467			Animalia	Cnidaria	Anthozoa	Alcyonacea	Acanthogorgiidae	Acanthogorgia		armata		Acanthogorgia armata		Acanthogorgia armata				P.J. Auster					Epifaunal Zonation and Community Structure in Three Mid- and North Atlantic Canyons. Final Report for the Canyon Assessment Study in the Mid- and North Atlantic Areas of the US Outer Continental Shelf Contract # BLM AA551-CT8-49 (Historical Al
98	Watling and Auster 2005		Continental Slope	dive	600		1978						779, 784,785, BH	40.2083	-68.1483			Animalia	Cnidaria	Anthozoa	Alcyonacea	Acanthogorgiidae	Acanthogorgia		armata		Acanthogorgia armata		Acanthogorgia armata				P.J. Auster					Epifaunal Zonation and Community Structure in Three Mid- and North Atlantic Canyons. Final Report for the Canyon Assessment Study in the Mid- and North Atlantic Areas of the US Outer Continental Shelf Contract # BLM AA551-CT8-49 (Historical Al
99	Watling and Auster 2005		Continental Slope	dive	600		1978						779, 784,785, BH	40.205	-68.15			Animalia	Cnidaria	Anthozoa	Alcyonacea	Acanthogorgiidae	Acanthogorgia		armata		Acanthogorgia armata		Acanthogorgia armata				P.J. Auster					Epifaunal Zonation and Community Structure in Three Mid- and North Atlantic Canyons. Final Report for the Canyon Assessment Study in the Mid- and North Atlantic Areas of the US Outer Continental Shelf Contract # BLM AA551-CT8-49 (Historical Al
100	Watling and Auster 2005		Continental Slope	dive	600		1978						779, 784,785, BH	40.205	-68.1517			Animalia	Cnidaria	Anthozoa	Alcyonacea	Acanthogorgiidae	Acanthogorgia		armata		Acanthogorgia armata		Acanthogorgia armata				P.J. Auster					Epifaunal Zonation and Community Structure in Three Mid- and North Atlantic Canyons. Final Report for the Canyon Assessment Study in the Mid- and North Atlantic Areas of the US Outer Continental Shelf Contract # BLM AA551-CT8-49 (Historical Al
101	Watling and Auster 2005		Continental Slope	dive	600		1978						779, 784,785, BH	40.2033	-68.1533			Animalia	Cnidaria	Anthozoa	Alcyonacea	Acanthogorgiidae	Acanthogorgia		armata		Acanthogorgia armata		Acanthogorgia armata				P.J. Auster					Epifaunal Zonation and Community Structure in Three Mid- and North Atlantic Canyons. Final Report for the Canyon Assessment Study in the Mid- and North Atlantic Areas of the US Outer Continental Shelf Contract # BLM AA551-CT8-49 (Historical Al
102	Watling and Auster 2005		Continental Slope	dive	600		1978						779, 784,785, BH	40.2033	-68.155			Animalia	Cnidaria	Anthozoa	Alcyonacea	Acanthogorgiidae	Acanthogorgia		armata		Acanthogorgia armata		Acanthogorgia armata				P.J. Auster					Epifaunal Zonation and Community Structure in Three Mid- and North Atlantic Canyons. Final Report for the Canyon Assessment Study in the Mid- and North Atlantic Areas of the US Outer Continental Shelf Contract # BLM AA551-CT8-49 (Historical Al
103	Watling and Auster 2005		Continental Slope	dive	700		1978						779, 784,785, BH	40.2017	-68.155			Animalia	Cnidaria	Anthozoa	Alcyonacea	Acanthogorgiidae	Acanthogorgia		armata		Acanthogorgia armata		Acanthogorgia armata				P.J. Auster					Epifaunal Zonation and Community Structure in Three Mid- and North Atlantic Canyons. Final Report for the Canyon Assessment Study in the Mid- and North Atlantic Areas of the US Outer Continental Shelf Contract # BLM AA551-CT8-49 (Historical Al
104	Watling and Auster 2005		Canyon	dive	900		1978						779, 784,785, BH	40.1983	-68.13			Animalia	Cnidaria	Anthozoa	Alcyonacea	Acanthogorgiidae	Acanthogorgia		armata		Acanthogorgia armata		Acanthogorgia armata				P.J. Auster					Epifaunal Zonation and Community Structure in Three Mid- and North Atlantic Canyons. Final Report for the Canyon Assessment Study in the Mid- and North Atlantic Areas of the US Outer Continental Shelf Contract # BLM AA551-CT8-49 (Historical Al
105	Watling and Auster 2005		Canyon	dive	700		1978						779, 784,785, BH	40.3467	-68.1533			Animalia	Cnidaria	Anthozoa	Alcyonacea	Plexauridae	Paramuricea		grandis		Paramuricea grandis		Paramuricea grandis				P.J. Auster					Epifaunal Zonation and Community Structure in Three Mid- and North Atlantic Canyons. Final Report for the Canyon Assessment Study in the Mid- and North Atlantic Areas of the US Outer Continental Shelf Contract # BLM AA551-CT8-49 (Historical Al
106	Watling and Auster 2005		Canyon	dive	800		1978						779, 784,785, BH	40.3417	-68.1517			Animalia	Cnidaria	Anthozoa	Alcyonacea	Plexauridae	Paramuricea		grandis		Paramuricea grandis		Paramuricea grandis				P.J. Auster					Epifaunal Zonation and Community Structure in Three Mid- and North Atlantic Canyons. Final Report for the Canyon Assessment Study in the Mid- and North Atlantic Areas of the US Outer Continental Shelf Contract # BLM AA551-CT8-49 (Historical Al
107	Watling and Auster 2005		Canyon	dive	800		1978						779, 784,785, BH	40.3417	-68.1483			Animalia	Cnidaria	Anthozoa	Alcyonacea	Plexauridae	Paramuricea		grandis		Paramuricea grandis		Paramuricea grandis				P.J. Auster					Epifaunal Zonation and Community Structure in Three Mid- and North Atlantic Canyons. Final Report for the Canyon Assessment Study in the Mid- and North Atlantic Areas of the US Outer Continental Shelf Contract # BLM AA551-CT8-49 (Historical Al
108	Watling and Auster 2005		Canyon	dive	800		1978						779, 784,785, BH	40.3383	-68.1483			Animalia	Cnidaria	Anthozoa	Alcyonacea	Plexauridae	Paramuricea		grandis		Paramuricea grandis		Paramuricea grandis				P.J. Auster					Epifaunal Zonation and Community Structure in Three Mid- and North Atlantic Canyons. Final Report for the Canyon Assessment Study in the Mid- and North Atlantic Areas of the US Outer Continental Shelf Contract # BLM AA551-CT8-49 (Historical Al
109	Watling and Auster 2005		Canyon	dive	900		1978						779, 784,785, BH	40.3333	-68.1433			Animalia	Cnidaria	Anthozoa	Alcyonacea	Plexauridae	Paramuricea		grandis		Paramuricea grandis		Paramuricea grandis				P.J. Auster					Epifaunal Zonation and Community Structure in Three Mid- and North Atlantic Canyons. Final Report for the Canyon Assessment Study in the Mid- and North Atlantic Areas of the US Outer Continental Shelf Contract # BLM AA551-CT8-49 (Historical Al
110	Watling and Auster 2005		Canyon	dive	800		1978						779, 784,785, BH	40.3117	-68.1217			Animalia	Cnidaria	Anthozoa	Alcyonacea	Plexauridae	Paramuricea		grandis		Paramuricea grandis		Paramuricea grandis				P.J. Auster					Epifaunal Zonation and Community Structure in Three Mid- and North Atlantic Canyons. Final Report for the Canyon Assessment Study in the Mid- and North Atlantic Areas of the US Outer Continental Shelf Contract # BLM AA551-CT8-49 (Historical Al
111	Watling and Auster 2005		Canyon	dive	900		1978						779, 784,785, BH	40.31	-68.12			Animalia	Cnidaria	Anthozoa	Alcyonacea	Plexauridae	Paramuricea		grandis		Paramuricea grandis		Paramuricea grandis				P.J. Auster					Epifaunal Zonation and Community Structure in Three Mid- and North Atlantic Canyons. Final Report for the Canyon Assessment Study in the Mid- and North Atlantic Areas of the US Outer Continental Shelf Contract # BLM AA551-CT8-49 (Historical Al
112	Watling and Auster 2005		Canyon	dive	900		1978						779, 784,785, BH	40.3083	-68.12			Animalia	Cnidaria	Anthozoa	Alcyonacea	Plexauridae	Paramuricea		grandis		Paramuricea grandis		Paramuricea grandis				P.J. Auster					Epifaunal Zonation and Community Structure in Three Mid- and North Atlantic Canyons. Final Report for the Canyon Assessment Study in the Mid- and North Atlantic Areas of the US Outer Continental Shelf Contract # BLM AA551-CT8-49 (Historical Al
113	Watling and Auster 2005		Canyon	dive	900		1978						779, 784,785, BH	40.305	-68.1167			Animalia	Cnidaria	Anthozoa	Alcyonacea	Plexauridae	Paramuricea		grandis		Paramuricea grandis		Paramuricea grandis				P.J. Auster					Epifaunal Zonation and Community Structure in Three Mid- and North Atlantic Canyons. Final Report for the Canyon Assessment Study in the Mid- and North Atlantic Areas of the US Outer Continental Shelf Contract # BLM AA551-CT8-49 (Historical Al
114	Watling and Auster 2005		Canyon	dive	900		1978						779, 784,785, BH	40.3	-68.1167			Animalia	Cnidaria	Anthozoa	Alcyonacea	Plexauridae	Paramuricea		grandis		Paramuricea grandis		Paramuricea grandis				P.J. Auster					Epifaunal Zonation and Community Structure in Three Mid- and North Atlantic Canyons. Final Report for the Canyon Assessment Study in the Mid- and North Atlantic Areas of the US Outer Continental Shelf Contract # BLM AA551-CT8-49 (Historical Al
115	Watling and Auster 2005		Canyon	dive	900		1978						779, 784,785, BH	40.3	-68.1133			Animalia	Cnidaria	Anthozoa	Alcyonacea	Plexauridae	Paramuricea		grandis		Paramuricea grandis		Paramuricea grandis				P.J. Auster					Epifaunal Zonation and Community Structure in Three Mid- and North Atlantic Canyons. Final Report for the Canyon Assessment Study in the Mid- and North Atlantic Areas of the US Outer Continental Shelf Contract # BLM AA551-CT8-49 (Historical Al
116	Watling and Auster 2005		Canyon	dive	800		1978						779, 784,785, BH	40.2967	-68.1133			Animalia	Cnidaria	Anthozoa	Alcyonacea	Plexauridae	Paramuricea		grandis		Paramuricea grandis		Paramuricea grandis				P.J. Auster					Epifaunal Zonation and Community Structure in Three Mid- and North Atlantic Canyons. Final Report for the Canyon Assessment Study in the Mid- and North Atlantic Areas of the US Outer Continental Shelf Contract # BLM AA551-CT8-49 (Historical Al
117	Watling and Auster 2005		Canyon	dive	900		1978						779, 784,785, BH	40.2917	-68.1167			Animalia	Cnidaria	Anthozoa	Alcyonacea	Plexauridae	Paramuricea		grandis		Paramuricea grandis		Paramuricea grandis				P.J. Auster					Epifaunal Zonation and Community Structure in Three Mid- and North Atlantic Canyons. Final Report for the Canyon Assessment Study in the Mid- and North Atlantic Areas of the US Outer Continental Shelf Contract # BLM AA551-CT8-49 (Historical Al
118	Watling and Auster 2005		Canyon	dive	800		1978						779, 784,785, BH	40.2933	-68.1133			Animalia	Cnidaria	Anthozoa	Alcyonacea	Plexauridae	Paramuricea		grandis		Paramuricea grandis		Paramuricea grandis				P.J. Auster					Epifaunal Zonation and Community Structure in Three Mid- and North Atlantic Canyons. Final Report for the Canyon Assessment Study in the Mid- and North Atlantic Areas of the US Outer Continental Shelf Contract # BLM AA551-CT8-49 (Historical Al
119	Watling and Auster 2005		Canyon	dive	900		1978						779, 784,785, BH	40.29	-68.1333			Animalia	Cnidaria	Anthozoa	Alcyonacea	Plexauridae	Paramuricea		grandis		Paramuricea grandis		Paramuricea grandis				P.J. Auster					Epifaunal Zonation and Community Structure in Three Mid- and North Atlantic Canyons. Final Report for the Canyon Assessment Study in the Mid- and North Atlantic Areas of the US Outer Continental Shelf Contract # BLM AA551-CT8-49 (Historical Al
120	Watling and Auster 2005		Canyon	dive	1100		1978						779, 784,785, BH	40.2833	-68.11			Animalia	Cnidaria	Anthozoa	Alcyonacea	Plexauridae	Paramuricea		grandis		Paramuricea grandis		Paramuricea grandis				P.J. Auster					Epifaunal Zonation and Community Structure in Three Mid- and North Atlantic Canyons. Final Report for the Canyon Assessment Study in the Mid- and North Atlantic Areas of the US Outer Continental Shelf Contract # BLM AA551-CT8-49 (Historical Al
121	Watling and Auster 2005		Canyon	dive	1100		1978						779, 784,785, BH	40.28	-68.1117			Animalia	Cnidaria	Anthozoa	Alcyonacea	Plexauridae	Paramuricea		grandis		Paramuricea grandis		Paramuricea grandis				P.J. Auster					Epifaunal Zonation and Community Structure in Three Mid- and North Atlantic Canyons. Final Report for the Canyon Assessment Study in the Mid- and North Atlantic Areas of the US Outer Continental Shelf Contract # BLM AA551-CT8-49 (Historical Al
122	Watling and Auster 2005		Canyon	dive	1100		1978						779, 784,785, BH	40.2767	-68.11			Animalia	Cnidaria	Anthozoa	Alcyonacea	Plexauridae	Paramuricea		grandis		Paramuricea grandis		Paramuricea grandis				P.J. Auster					Epifaunal Zonation and Community Structure in Three Mid- and North Atlantic Canyons. Final Report for the Canyon Assessment Study in the Mid- and North Atlantic Areas of the US Outer Continental Shelf Contract # BLM AA551-CT8-49 (Historical Al
123	Watling and Auster 2005		Shelf Edge	dive	1200		1978						779, 784,785, BH	40.2733	-68.21			Animalia	Cnidaria	Anthozoa	Alcyonacea	Plexauridae	Paramuricea		grandis		Paramuricea grandis		Paramuricea grandis				P.J. Auster					Epifaunal Zonation and Community Structure in Three Mid- and North Atlantic Canyons. Final Report for the Canyon Assessment Study in the Mid- and North Atlantic Areas of the US Outer Continental Shelf Contract # BLM AA551-CT8-49 (Historical Al
124	Watling and Auster 2005		Canyon	dive	1200		1978						779, 784,785, BH	40.2667	-68.11			Animalia	Cnidaria	Anthozoa	Alcyonacea	Plexauridae	Paramuricea		grandis		Paramuricea grandis		Paramuricea grandis				P.J. Auster					Epifaunal Zonation and Community Structure in Three Mid- and North Atlantic Canyons. Final Report for the Canyon Assessment Study in the Mid- and North Atlantic Areas of the US Outer Continental Shelf Contract # BLM AA551-CT8-49 (Historical Al
125	Watling and Auster 2005		Canyon	dive	900		1978						779, 784,785, BH	40.2633	-68.0917			Animalia	Cnidaria	Anthozoa	Alcyonacea	Plexauridae	Paramuricea		grandis		Paramuricea grandis		Paramuricea grandis				P.J. Auster					Epifaunal Zonation and Community Structure in Three Mid- and North Atlantic Canyons. Final Report for the Canyon Assessment Study in the Mid- and North Atlantic Areas of the US Outer Continental Shelf Contract # BLM AA551-CT8-49 (Historical Al
126	Watling and Auster 2005		Canyon	dive	1000		1978						779, 784,785, BH	40.26	-68.095			Animalia	Cnidaria	Anthozoa	Alcyonacea	Plexauridae	Paramuricea		grandis		Paramuricea grandis		Paramuricea grandis				P.J. Auster					Epifaunal Zonation and Community Structure in Three Mid- and North Atlantic Canyons. Final Report for the Canyon Assessment Study in the Mid- and North Atlantic Areas of the US Outer Continental Shelf Contract # BLM AA551-CT8-49 (Historical Al
127	Watling and Auster 2005		Canyon	dive	1000		1978						779, 784,785, BH	40.2617	-68.0917			Animalia	Cnidaria	Anthozoa	Alcyonacea	Plexauridae	Paramuricea		grandis		Paramuricea grandis		Paramuricea grandis				P.J. Auster					Epifaunal Zonation and Community Structure in Three Mid- and North Atlantic Canyons. Final Report for the Canyon Assessment Study in the Mid- and North Atlantic Areas of the US Outer Continental Shelf Contract # BLM AA551-CT8-49 (Historical Al
128	Watling and Auster 2005		Canyon	dive	1000		1978						779, 784,785, BH	40.26	-68.0917			Animalia	Cnidaria	Anthozoa	Alcyonacea	Plexauridae	Paramuricea		grandis		Paramuricea grandis		Paramuricea grandis				P.J. Auster					Epifaunal Zonation and Community Structure in Three Mid- and North Atlantic Canyons. Final Report for the Canyon Assessment Study in the Mid- and North Atlantic Areas of the US Outer Continental Shelf Contract # BLM AA551-CT8-49 (Historical Al
129	Watling and Auster 2005		Canyon	dive	1100		1978						779, 784,785, BH	40.2583	-68.095			Animalia	Cnidaria	Anthozoa	Alcyonacea	Plexauridae	Paramuricea		grandis		Paramuricea grandis		Paramuricea grandis				P.J. Auster					Epifaunal Zonation and Community Structure in Three Mid- and North Atlantic Canyons. Final Report for the Canyon Assessment Study in the Mid- and North Atlantic Areas of the US Outer Continental Shelf Contract # BLM AA551-CT8-49 (Historical Al
130	Watling and Auster 2005		Canyon	dive	1100		1978						779, 784,785, BH	40.2567	-68.0967			Animalia	Cnidaria	Anthozoa	Alcyonacea	Plexauridae	Paramuricea		grandis		Paramuricea grandis		Paramuricea grandis				P.J. Auster					Epifaunal Zonation and Community Structure in Three Mid- and North Atlantic Canyons. Final Report for the Canyon Assessment Study in the Mid- and North Atlantic Areas of the US Outer Continental Shelf Contract # BLM AA551-CT8-49 (Historical Al
131	Watling and Auster 2005		Canyon	dive	1100		1978						779, 784,785, BH	40.2583	-68.09			Animalia	Cnidaria	Anthozoa	Alcyonacea	Plexauridae	Paramuricea		grandis		Paramuricea grandis		Paramuricea grandis				P.J. Auster					Epifaunal Zonation and Community Structure in Three Mid- and North Atlantic Canyons. Final Report for the Canyon Assessment Study in the Mid- and North Atlantic Areas of the US Outer Continental Shelf Contract # BLM AA551-CT8-49 (Historical Al
132	Watling and Auster 2005		Canyon	dive	1500		1978						779, 784,785, BH	40.2567	-68.1167			Animalia	Cnidaria	Anthozoa	Alcyonacea	Plexauridae	Paramuricea		grandis		Paramuricea grandis		Paramuricea grandis				P.J. Auster					Epifaunal Zonation and Community Structure in Three Mid- and North Atlantic Canyons. Final Report for the Canyon Assessment Study in the Mid- and North Atlantic Areas of the US Outer Continental Shelf Contract # BLM AA551-CT8-49 (Historical Al
133	Watling and Auster 2005		Canyon	dive	1400		1978						779, 784,785, BH	40.2533	-68.115			Animalia	Cnidaria	Anthozoa	Alcyonacea	Plexauridae	Paramuricea		grandis		Paramuricea grandis		Paramuricea grandis				P.J. Auster					Epifaunal Zonation and Community Structure in Three Mid- and North Atlantic Canyons. Final Report for the Canyon Assessment Study in the Mid- and North Atlantic Areas of the US Outer Continental Shelf Contract # BLM AA551-CT8-49 (Historical Al
134	Watling and Auster 2005		Canyon	dive	1500		1978						779, 784,785, BH	40.25	-68.11			Animalia	Cnidaria	Anthozoa	Alcyonacea	Plexauridae	Paramuricea		grandis		Paramuricea grandis		Paramuricea grandis				P.J. Auster					Epifaunal Zonation and Community Structure in Three Mid- and North Atlantic Canyons. Final Report for the Canyon Assessment Study in the Mid- and North Atlantic Areas of the US Outer Continental Shelf Contract # BLM AA551-CT8-49 (Historical Al
135	Watling and Auster 2005		Canyon	dive	1500		1978						779, 784,785, BH	40.25	-68.1067			Animalia	Cnidaria	Anthozoa	Alcyonacea	Plexauridae	Paramuricea		grandis		Paramuricea grandis		Paramuricea grandis				P.J. Auster					Epifaunal Zonation and Community Structure in Three Mid- and North Atlantic Canyons. Final Report for the Canyon Assessment Study in the Mid- and North Atlantic Areas of the US Outer Continental Shelf Contract # BLM AA551-CT8-49 (Historical Al
136	Watling and Auster 2005		Canyon	dive	1500		1978						779, 784,785, BH	40.2383	-68.1			Animalia	Cnidaria	Anthozoa	Alcyonacea	Plexauridae	Paramuricea		grandis		Paramuricea grandis		Paramuricea grandis				P.J. Auster					Epifaunal Zonation and Community Structure in Three Mid- and North Atlantic Canyons. Final Report for the Canyon Assessment Study in the Mid- and North Atlantic Areas of the US Outer Continental Shelf Contract # BLM AA551-CT8-49 (Historical Al
137	Watling and Auster 2005		Canyon	dive	1600		1978						779, 784,785, BH	40.235	-68.09			Animalia	Cnidaria	Anthozoa	Alcyonacea	Plexauridae	Paramuricea		grandis		Paramuricea grandis		Paramuricea grandis				P.J. Auster					Epifaunal Zonation and Community Structure in Three Mid- and North Atlantic Canyons. Final Report for the Canyon Assessment Study in the Mid- and North Atlantic Areas of the US Outer Continental Shelf Contract # BLM AA551-CT8-49 (Historical Al
138	Watling and Auster 2005		Canyon	dive	1700		1978						779, 784,785, BH	40.2317	-68.0833			Animalia	Cnidaria	Anthozoa	Alcyonacea	Plexauridae	Paramuricea		grandis		Paramuricea grandis		Paramuricea grandis				P.J. Auster					Epifaunal Zonation and Community Structure in Three Mid- and North Atlantic Canyons. Final Report for the Canyon Assessment Study in the Mid- and North Atlantic Areas of the US Outer Continental Shelf Contract # BLM AA551-CT8-49 (Historical Al
139	Watling and Auster 2005		Canyon	dive	1000		1978						779, 784,785, BH	40.2267	-68.1283			Animalia	Cnidaria	Anthozoa	Alcyonacea	Plexauridae	Paramuricea		grandis		Paramuricea grandis		Paramuricea grandis				P.J. Auster					Epifaunal Zonation and Community Structure in Three Mid- and North Atlantic Canyons. Final Report for the Canyon Assessment Study in the Mid- and North Atlantic Areas of the US Outer Continental Shelf Contract # BLM AA551-CT8-49 (Historical Al
140	Watling and Auster 2005		Canyon	dive	1100		1978						779, 784,785, BH	40.2217	-68.12			Animalia	Cnidaria	Anthozoa	Alcyonacea	Plexauridae	Paramuricea		grandis		Paramuricea grandis		Paramuricea grandis				P.J. Auster					Epifaunal Zonation and Community Structure in Three Mid- and North Atlantic Canyons. Final Report for the Canyon Assessment Study in the Mid- and North Atlantic Areas of the US Outer Continental Shelf Contract # BLM AA551-CT8-49 (Historical Al
141	Watling and Auster 2005		Canyon	dive	1200		1978						779, 784,785, BH	40.2217	-68.1167			Animalia	Cnidaria	Anthozoa	Alcyonacea	Plexauridae	Paramuricea		grandis		Paramuricea grandis		Paramuricea grandis				P.J. Auster					Epifaunal Zonation and Community Structure in Three Mid- and North Atlantic Canyons. Final Report for the Canyon Assessment Study in the Mid- and North Atlantic Areas of the US Outer Continental Shelf Contract # BLM AA551-CT8-49 (Historical Al
142	Watling and Auster 2005		Canyon	dive	1000		1978						779, 784,785, BH	40.22	-68.1217			Animalia	Cnidaria	Anthozoa	Alcyonacea	Plexauridae	Paramuricea		grandis		Paramuricea grandis		Paramuricea grandis				P.J. Auster					Epifaunal Zonation and Community Structure in Three Mid- and North Atlantic Canyons. Final Report for the Canyon Assessment Study in the Mid- and North Atlantic Areas of the US Outer Continental Shelf Contract # BLM AA551-CT8-49 (Historical Al
143	Watling and Auster 2005		Canyon	dive	800		1978						779, 784,785, BH	40.2183	-68.1283			Animalia	Cnidaria	Anthozoa	Alcyonacea	Plexauridae	Paramuricea		grandis		Paramuricea grandis		Paramuricea grandis				P.J. Auster					Epifaunal Zonation and Community Structure in Three Mid- and North Atlantic Canyons. Final Report for the Canyon Assessment Study in the Mid- and North Atlantic Areas of the US Outer Continental Shelf Contract # BLM AA551-CT8-49 (Historical Al
144	Watling and Auster 2005		Canyon	dive	1000		1978						779, 784,785, BH	40.2183	-68.1183			Animalia	Cnidaria	Anthozoa	Alcyonacea	Plexauridae	Paramuricea		grandis		Paramuricea grandis		Paramuricea grandis				P.J. Auster					Epifaunal Zonation and Community Structure in Three Mid- and North Atlantic Canyons. Final Report for the Canyon Assessment Study in the Mid- and North Atlantic Areas of the US Outer Continental Shelf Contract # BLM AA551-CT8-49 (Historical Al
145	Watling and Auster 2005		Canyon	dive	700		1978						779, 784,785, BH	40.2017	-68.1517			Animalia	Cnidaria	Anthozoa	Alcyonacea	Plexauridae	Paramuricea		grandis		Paramuricea grandis		Paramuricea grandis				P.J. Auster					Epifaunal Zonation and Community Structure in Three Mid- and North Atlantic Canyons. Final Report for the Canyon Assessment Study in the Mid- and North Atlantic Areas of the US Outer Continental Shelf Contract # BLM AA551-CT8-49 (Historical Al
146	Watling and Auster 2005		Canyon	dive	1300		1978						779, 784,785, BH	40.2117	-68.0583			Animalia	Cnidaria	Anthozoa	Alcyonacea	Plexauridae	Paramuricea		grandis		Paramuricea grandis		Paramuricea grandis				P.J. Auster					Epifaunal Zonation and Community Structure in Three Mid- and North Atlantic Canyons. Final Report for the Canyon Assessment Study in the Mid- and North Atlantic Areas of the US Outer Continental Shelf Contract # BLM AA551-CT8-49 (Historical Al
147	Watling and Auster 2005		Canyon	dive	1300		1978						779, 784,785, BH	40.21	-68.0567			Animalia	Cnidaria	Anthozoa	Alcyonacea	Plexauridae	Paramuricea		grandis		Paramuricea grandis		Paramuricea grandis				P.J. Auster					Epifaunal Zonation and Community Structure in Three Mid- and North Atlantic Canyons. Final Report for the Canyon Assessment Study in the Mid- and North Atlantic Areas of the US Outer Continental Shelf Contract # BLM AA551-CT8-49 (Historical Al
148	Watling and Auster 2005		Canyon	dive	1200		1978						779, 784,785, BH	40.21	-68.05			Animalia	Cnidaria	Anthozoa	Alcyonacea	Plexauridae	Paramuricea		grandis		Paramuricea grandis		Paramuricea grandis				P.J. Auster					Epifaunal Zonation and Community Structure in Three Mid- and North Atlantic Canyons. Final Report for the Canyon Assessment Study in the Mid- and North Atlantic Areas of the US Outer Continental Shelf Contract # BLM AA551-CT8-49 (Historical Al
149	Watling and Auster 2005		Canyon	dive	1400		1978						779, 784,785, BH	40.2083	-68.0367			Animalia	Cnidaria	Anthozoa	Alcyonacea	Plexauridae	Paramuricea		grandis		Paramuricea grandis		Paramuricea grandis				P.J. Auster					Epifaunal Zonation and Community Structure in Three Mid- and North Atlantic Canyons. Final Report for the Canyon Assessment Study in the Mid- and North Atlantic Areas of the US Outer Continental Shelf Contract # BLM AA551-CT8-49 (Historical Al
150	Watling and Auster 2005		Canyon	dive	1100		1978						779, 784,785, BH	40.2083	-68.0333			Animalia	Cnidaria	Anthozoa	Alcyonacea	Plexauridae	Paramuricea		grandis		Paramuricea grandis		Paramuricea grandis				P.J. Auster					Epifaunal Zonation and Community Structure in Three Mid- and North Atlantic Canyons. Final Report for the Canyon Assessment Study in the Mid- and North Atlantic Areas of the US Outer Continental Shelf Contract # BLM AA551-CT8-49 (Historical Al
151	Watling and Auster 2005		Canyon	dive	1000		1978						779, 784,785, BH	40.2083	-68.0317			Animalia	Cnidaria	Anthozoa	Alcyonacea	Plexauridae	Paramuricea		grandis		Paramuricea grandis		Paramuricea grandis				P.J. Auster					Epifaunal Zonation and Community Structure in Three Mid- and North Atlantic Canyons. Final Report for the Canyon Assessment Study in the Mid- and North Atlantic Areas of the US Outer Continental Shelf Contract # BLM AA551-CT8-49 (Historical Al
152	Watling and Auster 2005		Canyon	dive	1000		1978						779, 784,785, BH	40.21	-68.03			Animalia	Cnidaria	Anthozoa	Alcyonacea	Plexauridae	Paramuricea		grandis		Paramuricea grandis		Paramuricea grandis				P.J. Auster					Epifaunal Zonation and Community Structure in Three Mid- and North Atlantic Canyons. Final Report for the Canyon Assessment Study in the Mid- and North Atlantic Areas of the US Outer Continental Shelf Contract # BLM AA551-CT8-49 (Historical Al
153	Watling and Auster 2005		Canyon	dive	1800		1978						779, 784,785, BH	40.1867	-68.08			Animalia	Cnidaria	Anthozoa	Alcyonacea	Plexauridae	Paramuricea		grandis		Paramuricea grandis		Paramuricea grandis				P.J. Auster					Epifaunal Zonation and Community Structure in Three Mid- and North Atlantic Canyons. Final Report for the Canyon Assessment Study in the Mid- and North Atlantic Areas of the US Outer Continental Shelf Contract # BLM AA551-CT8-49 (Historical Al
154	Watling and Auster 2005		Canyon	dive	1800		1978						779, 784,785, BH	40.1833	-68.0767			Animalia	Cnidaria	Anthozoa	Alcyonacea	Plexauridae	Paramuricea		grandis		Paramuricea grandis		Paramuricea grandis				P.J. Auster					Epifaunal Zonation and Community Structure in Three Mid- and North Atlantic Canyons. Final Report for the Canyon Assessment Study in the Mid- and North Atlantic Areas of the US Outer Continental Shelf Contract # BLM AA551-CT8-49 (Historical Al
155	Watling and Auster 2005		Canyon	dive	900		1978						779, 784,785, BH	40.305	-68.1217			Animalia	Cnidaria	Anthozoa	Alcyonacea	Isididae	Acanella		arbuscula		Acanella arbuscula		Acanella arbuscula				P.J. Auster					Epifaunal Zonation and Community Structure in Three Mid- and North Atlantic Canyons. Final Report for the Canyon Assessment Study in the Mid- and North Atlantic Areas of the US Outer Continental Shelf Contract # BLM AA551-CT8-49 (Historical Al
156	Watling and Auster 2005		Canyon	dive	1000		1978						779, 784,785, BH	40.2783	-68.11			Animalia	Cnidaria	Anthozoa	Alcyonacea	Isididae	Acanella		arbuscula		Acanella arbuscula		Acanella arbuscula				P.J. Auster					Epifaunal Zonation and Community Structure in Three Mid- and North Atlantic Canyons. Final Report for the Canyon Assessment Study in the Mid- and North Atlantic Areas of the US Outer Continental Shelf Contract # BLM AA551-CT8-49 (Historical Al
157	Watling and Auster 2005		Canyon	dive	1000		1978						779, 784,785, BH	40.2767	-68.1133			Animalia	Cnidaria	Anthozoa	Alcyonacea	Isididae	Acanella		arbuscula		Acanella arbuscula		Acanella arbuscula				P.J. Auster					Epifaunal Zonation and Community Structure in Three Mid- and North Atlantic Canyons. Final Report for the Canyon Assessment Study in the Mid- and North Atlantic Areas of the US Outer Continental Shelf Contract # BLM AA551-CT8-49 (Historical Al
158	Watling and Auster 2005		Canyon	dive	1100		1978						779, 784,785, BH	40.2267	-68.125			Animalia	Cnidaria	Anthozoa	Alcyonacea	Isididae	Acanella		arbuscula		Acanella arbuscula		Acanella arbuscula				P.J. Auster					Epifaunal Zonation and Community Structure in Three Mid- and North Atlantic Canyons. Final Report for the Canyon Assessment Study in the Mid- and North Atlantic Areas of the US Outer Continental Shelf Contract # BLM AA551-CT8-49 (Historical Al
159	Watling and Auster 2005		Canyon	dive	600		1978						779, 784,785, BH	40.3883	-68.1333			Animalia	Cnidaria	Anthozoa	Alcyonacea	Primnoidae	Primnoa		resedaeformis		Primnoa resedaeformis		Primnoa resedaeformis				P.J. Auster					Epifaunal Zonation and Community Structure in Three Mid- and North Atlantic Canyons. Final Report for the Canyon Assessment Study in the Mid- and North Atlantic Areas of the US Outer Continental Shelf Contract # BLM AA551-CT8-49 (Historical Al
168	Watling and Auster 2005		Continental Slope	dive	1750		1972						437438	39.7533	-70.65			Animalia	Cnidaria	Anthozoa	Alcyonacea	Alcyoniidae	Anthomastus		grandiflorus		Anthomastus grandiflorus		Anthomastus grandiflorus				P.J. Auster					Epifaunal Zonation and Community Structure in Three Mid- and North Atlantic Canyons. Final Report for the Canyon Assessment Study in the Mid- and North Atlantic Areas of the US Outer Continental Shelf Contract # BLM AA551-CT8-49 (Historical Al
169	Watling and Auster 2005		Continental Slope	dive	1750		1972						437438	39.7567	-70.67			Animalia	Cnidaria	Anthozoa	Alcyonacea	Plexauridae	Paramuricea		borealis		Paramuricea borealis		Paramuricea borealis				P.J. Auster					Epifaunal Zonation and Community Structure in Three Mid- and North Atlantic Canyons. Final Report for the Canyon Assessment Study in the Mid- and North Atlantic Areas of the US Outer Continental Shelf Contract # BLM AA551-CT8-49 (Historical Al
170	Watling and Auster 2005		Continental Slope	dive	1250		1972						437438	39.8083	-70.5333			Animalia	Cnidaria	Anthozoa	Alcyonacea	Isididae	Acanella		arbuscula		Acanella arbuscula		Acanella arbuscula				P.J. Auster					Epifaunal Zonation and Community Structure in Three Mid- and North Atlantic Canyons. Final Report for the Canyon Assessment Study in the Mid- and North Atlantic Areas of the US Outer Continental Shelf Contract # BLM AA551-CT8-49 (Historical Al
171	Watling and Auster 2005		Continental Slope	dive	1800		1972						437438	39.7467	-70.65			Animalia	Cnidaria	Anthozoa	Alcyonacea	Isididae	Acanella		arbuscula		Acanella arbuscula		Acanella arbuscula				P.J. Auster					Epifaunal Zonation and Community Structure in Three Mid- and North Atlantic Canyons. Final Report for the Canyon Assessment Study in the Mid- and North Atlantic Areas of the US Outer Continental Shelf Contract # BLM AA551-CT8-49 (Historical Al
172	Watling and Auster 2005		Canyon	dive	550		1979						14	40.4183	-67.6667			Animalia	Cnidaria	Anthozoa	Alcyonacea	Primnoidae	Primnoa		resedaeformis		Primnoa resedaeformis		Primnoa resedaeformis				P.J. Auster					Epifaunal Zonation and Community Structure in Three Mid- and North Atlantic Canyons. Final Report for the Canyon Assessment Study in the Mid and North Atlantic areas of the US Outer Continental Shelf Contract # BLM AA551-CT8-49 (BH Canyon Dive
173	Watling and Auster 2005		Canyon	dive	563		1979						18	40.4183	-67.665			Animalia	Cnidaria	Anthozoa	Alcyonacea	Primnoidae	Primnoa		resedaeformis		Primnoa resedaeformis		Primnoa resedaeformis				P.J. Auster					Epifaunal Zonation and Community Structure in Three Mid- and North Atlantic Canyons. Final Report for the Canyon Assessment Study in the Mid and North Atlantic areas of the US Outer Continental Shelf Contract # BLM AA551-CT8-49 (BH Canyon Dive
174	Watling and Auster 2005		Canyon	dive	683		1979						13	40.305	-67.6983			Animalia	Cnidaria	Anthozoa	Alcyonacea	Plexauridae	Paramuricea		grandis		Paramuricea grandis		Paramuricea grandis				P.J. Auster					Epifaunal Zonation and Community Structure in Three Mid- and North Atlantic Canyons. Final Report for the Canyon Assessment Study in the Mid and North Atlantic areas of the US Outer Continental Shelf Contract # BLM AA551-CT8-49 (BH Canyon Dive
175	Watling and Auster 2005		Canyon	dive	500		1979						13	40.3667	-67.6833			Animalia	Cnidaria	Anthozoa	Alcyonacea	Plexauridae	Paramuricea		grandis		Paramuricea grandis		Paramuricea grandis				P.J. Auster					Epifaunal Zonation and Community Structure in Three Mid- and North Atlantic Canyons. Final Report for the Canyon Assessment Study in the Mid and North Atlantic areas of the US Outer Continental Shelf Contract # BLM AA551-CT8-49 (BH Canyon Dive
176	Watling and Auster 2005		Canyon	dive	900		1979						14	40.3483	-67.6667			Animalia	Cnidaria	Anthozoa	Alcyonacea	Plexauridae	Paramuricea		grandis		Paramuricea grandis		Paramuricea grandis				P.J. Auster					Epifaunal Zonation and Community Structure in Three Mid- and North Atlantic Canyons. Final Report for the Canyon Assessment Study in the Mid and North Atlantic areas of the US Outer Continental Shelf Contract # BLM AA551-CT8-49 (BH Canyon Dive
177	Watling and Auster 2005		Canyon	dive	700		1979						14	40.3867	-67.665			Animalia	Cnidaria	Anthozoa	Alcyonacea	Plexauridae	Paramuricea		grandis		Paramuricea grandis		Paramuricea grandis				P.J. Auster					Epifaunal Zonation and Community Structure in Three Mid- and North Atlantic Canyons. Final Report for the Canyon Assessment Study in the Mid and North Atlantic areas of the US Outer Continental Shelf Contract # BLM AA551-CT8-49 (BH Canyon Dive
178	Watling and Auster 2005		Canyon	dive	800		1979						17	40.3633	-67.665			Animalia	Cnidaria	Anthozoa	Alcyonacea	Plexauridae	Paramuricea		grandis		Paramuricea grandis		Paramuricea grandis				P.J. Auster					Epifaunal Zonation and Community Structure in Three Mid- and North Atlantic Canyons. Final Report for the Canyon Assessment Study in the Mid and North Atlantic areas of the US Outer Continental Shelf Contract # BLM AA551-CT8-49 (BH Canyon Dive
179	Watling and Auster 2005		Canyon	dive	778		1979						18	40.3667	-67.6667			Animalia	Cnidaria	Anthozoa	Alcyonacea	Plexauridae	Paramuricea		grandis		Paramuricea grandis		Paramuricea grandis				P.J. Auster					Epifaunal Zonation and Community Structure in Three Mid- and North Atlantic Canyons. Final Report for the Canyon Assessment Study in the Mid and North Atlantic areas of the US Outer Continental Shelf Contract # BLM AA551-CT8-49 (BH Canyon Dive
180	Watling and Auster 2005		Canyon	dive	900		1979						18	40.3483	-67.685			Animalia	Cnidaria	Anthozoa	Alcyonacea	Plexauridae	Paramuricea		grandis		Paramuricea grandis		Paramuricea grandis				P.J. Auster					Epifaunal Zonation and Community Structure in Three Mid- and North Atlantic Canyons. Final Report for the Canyon Assessment Study in the Mid and North Atlantic areas of the US Outer Continental Shelf Contract # BLM AA551-CT8-49 (BH Canyon Dive
181	Watling and Auster 2005		Canyon	dive	652		1979						13	40.3583	-67.6833			Animalia	Cnidaria	Anthozoa	Alcyonacea	Paragorgiidae	Paragorgia		arborea		Paragorgia arborea		Paragorgia arborea				P.J. Auster					Epifaunal Zonation and Community Structure in Three Mid- and North Atlantic Canyons. Final Report for the Canyon Assessment Study in the Mid and North Atlantic areas of the US Outer Continental Shelf Contract # BLM AA551-CT8-49 (BH Canyon Dive
182	Watling and Auster 2005		Canyon	dive	563		1979						13	40.3583	-67.6842			Animalia	Cnidaria	Anthozoa	Alcyonacea	Paragorgiidae	Paragorgia		arborea		Paragorgia arborea		Paragorgia arborea				P.J. Auster					Epifaunal Zonation and Community Structure in Three Mid- and North Atlantic Canyons. Final Report for the Canyon Assessment Study in the Mid and North Atlantic areas of the US Outer Continental Shelf Contract # BLM AA551-CT8-49 (BH Canyon Dive
183	Watling and Auster 2005		Canyon	dive	456		1979						13	40.3683	-67.6817			Animalia	Cnidaria	Anthozoa	Alcyonacea	Paragorgiidae	Paragorgia		arborea		Paragorgia arborea		Paragorgia arborea				P.J. Auster					Epifaunal Zonation and Community Structure in Three Mid- and North Atlantic Canyons. Final Report for the Canyon Assessment Study in the Mid and North Atlantic areas of the US Outer Continental Shelf Contract # BLM AA551-CT8-49 (BH Canyon Dive
184	Watling and Auster 2005		Canyon	dive	349		1979						13	40.385	-67.6833			Animalia	Cnidaria	Anthozoa	Alcyonacea	Paragorgiidae	Paragorgia		arborea		Paragorgia arborea		Paragorgia arborea				P.J. Auster					Epifaunal Zonation and Community Structure in Three Mid- and North Atlantic Canyons. Final Report for the Canyon Assessment Study in the Mid and North Atlantic areas of the US Outer Continental Shelf Contract # BLM AA551-CT8-49 (BH Canyon Dive
185	Watling and Auster 2005		Canyon	dive	550		1979						14	40.38	-67.655			Animalia	Cnidaria	Anthozoa	Alcyonacea	Paragorgiidae	Paragorgia		arborea		Paragorgia arborea		Paragorgia arborea				P.J. Auster					Epifaunal Zonation and Community Structure in Three Mid- and North Atlantic Canyons. Final Report for the Canyon Assessment Study in the Mid and North Atlantic areas of the US Outer Continental Shelf Contract # BLM AA551-CT8-49 (BH Canyon Dive
186	Watling and Auster 2005		Canyon	dive	475		1979						16	40.37	-67.6517			Animalia	Cnidaria	Anthozoa	Alcyonacea	Paragorgiidae	Paragorgia		arborea		Paragorgia arborea		Paragorgia arborea				P.J. Auster					Epifaunal Zonation and Community Structure in Three Mid- and North Atlantic Canyons. Final Report for the Canyon Assessment Study in the Mid and North Atlantic areas of the US Outer Continental Shelf Contract # BLM AA551-CT8-49 (BH Canyon Dive
187	Watling and Auster 2005		Canyon	dive	575		1979						17	40.3667	-67.6683			Animalia	Cnidaria	Anthozoa	Alcyonacea	Paragorgiidae	Paragorgia		arborea		Paragorgia arborea		Paragorgia arborea				P.J. Auster					Epifaunal Zonation and Community Structure in Three Mid- and North Atlantic Canyons. Final Report for the Canyon Assessment Study in the Mid and North Atlantic areas of the US Outer Continental Shelf Contract # BLM AA551-CT8-49 (BH Canyon Dive
188	Watling and Auster 2005		Canyon	dive	650		1979						18	40.36	-67.655			Animalia	Cnidaria	Anthozoa	Alcyonacea	Paragorgiidae	Paragorgia		arborea		Paragorgia arborea		Paragorgia arborea				P.J. Auster					Epifaunal Zonation and Community Structure in Three Mid- and North Atlantic Canyons. Final Report for the Canyon Assessment Study in the Mid and North Atlantic areas of the US Outer Continental Shelf Contract # BLM AA551-CT8-49 (BH Canyon Dive
189	Watling and Auster 2005		Canyon	dive	733		1979						13	40.2917	-67.6867			Animalia	Cnidaria	Anthozoa	Alcyonacea	Acanthogorgiidae	Acanthogorgia		armata		Acanthogorgia armata		Acanthogorgia armata				P.J. Auster					Epifaunal Zonation and Community Structure in Three Mid- and North Atlantic Canyons. Final Report for the Canyon Assessment Study in the Mid and North Atlantic areas of the US Outer Continental Shelf Contract # BLM AA551-CT8-49 (BH Canyon Dive
190	Watling and Auster 2005		Canyon	dive	647		1979						13	40.3	-67.6917			Animalia	Cnidaria	Anthozoa	Alcyonacea	Acanthogorgiidae	Acanthogorgia		armata		Acanthogorgia armata		Acanthogorgia armata				P.J. Auster					Epifaunal Zonation and Community Structure in Three Mid- and North Atlantic Canyons. Final Report for the Canyon Assessment Study in the Mid and North Atlantic areas of the US Outer Continental Shelf Contract # BLM AA551-CT8-49 (BH Canyon Dive
191	Watling and Auster 2005		Canyon	dive	652		1979						13	40.3583	-67.6817			Animalia	Cnidaria	Anthozoa	Alcyonacea	Acanthogorgiidae	Acanthogorgia		armata		Acanthogorgia armata		Acanthogorgia armata				P.J. Auster					Epifaunal Zonation and Community Structure in Three Mid- and North Atlantic Canyons. Final Report for the Canyon Assessment Study in the Mid and North Atlantic areas of the US Outer Continental Shelf Contract # BLM AA551-CT8-49 (BH Canyon Dive
192	Watling and Auster 2005		Canyon	dive	614		1979						13	40.3583	-67.6833			Animalia	Cnidaria	Anthozoa	Alcyonacea	Acanthogorgiidae	Acanthogorgia		armata		Acanthogorgia armata		Acanthogorgia armata				P.J. Auster					Epifaunal Zonation and Community Structure in Three Mid- and North Atlantic Canyons. Final Report for the Canyon Assessment Study in the Mid and North Atlantic areas of the US Outer Continental Shelf Contract # BLM AA551-CT8-49 (BH Canyon Dive
193	Watling and Auster 2005		Canyon	dive	500		1979						13	40.3667	-67.6833			Animalia	Cnidaria	Anthozoa	Alcyonacea	Acanthogorgiidae	Acanthogorgia		armata		Acanthogorgia armata		Acanthogorgia armata				P.J. Auster					Epifaunal Zonation and Community Structure in Three Mid- and North Atlantic Canyons. Final Report for the Canyon Assessment Study in the Mid and North Atlantic areas of the US Outer Continental Shelf Contract # BLM AA551-CT8-49 (BH Canyon Dive
194	Watling and Auster 2005		Canyon	dive	575		1979						14	40.4167	-67.6667			Animalia	Cnidaria	Anthozoa	Alcyonacea	Acanthogorgiidae	Acanthogorgia		armata		Acanthogorgia armata		Acanthogorgia armata				P.J. Auster					Epifaunal Zonation and Community Structure in Three Mid- and North Atlantic Canyons. Final Report for the Canyon Assessment Study in the Mid and North Atlantic areas of the US Outer Continental Shelf Contract # BLM AA551-CT8-49 (BH Canyon Dive
195	Watling and Auster 2005		Canyon	dive	625		1979						14	40.385	-67.6633			Animalia	Cnidaria	Anthozoa	Alcyonacea	Acanthogorgiidae	Acanthogorgia		armata		Acanthogorgia armata		Acanthogorgia armata				P.J. Auster					Epifaunal Zonation and Community Structure in Three Mid- and North Atlantic Canyons. Final Report for the Canyon Assessment Study in the Mid and North Atlantic areas of the US Outer Continental Shelf Contract # BLM AA551-CT8-49 (BH Canyon Dive
196	Watling and Auster 2005		Canyon	dive	563		1979						18	40.3667	-67.68			Animalia	Cnidaria	Anthozoa	Alcyonacea	Acanthogorgiidae	Acanthogorgia		armata		Acanthogorgia armata		Acanthogorgia armata				P.J. Auster					Epifaunal Zonation and Community Structure in Three Mid- and North Atlantic Canyons. Final Report for the Canyon Assessment Study in the Mid and North Atlantic areas of the US Outer Continental Shelf Contract # BLM AA551-CT8-49 (BH Canyon Dive
197	Watling and Auster 2005		Canyon	dive	650		1979						18	40.37	-67.6667			Animalia	Cnidaria	Anthozoa	Alcyonacea	Acanthogorgiidae	Acanthogorgia		armata		Acanthogorgia armata		Acanthogorgia armata				P.J. Auster					Epifaunal Zonation and Community Structure in Three Mid- and North Atlantic Canyons. Final Report for the Canyon Assessment Study in the Mid and North Atlantic areas of the US Outer Continental Shelf Contract # BLM AA551-CT8-49 (BH Canyon Dive
198	Watling and Auster 2005		Canyon	dive	800		1979						18	40.3667	-67.6633			Animalia	Cnidaria	Anthozoa	Alcyonacea	Acanthogorgiidae	Acanthogorgia		armata		Acanthogorgia armata		Acanthogorgia armata				P.J. Auster					Epifaunal Zonation and Community Structure in Three Mid- and North Atlantic Canyons. Final Report for the Canyon Assessment Study in the Mid and North Atlantic areas of the US Outer Continental Shelf Contract # BLM AA551-CT8-49 (BH Canyon Dive
199	Watling and Auster 2005		Canyon	dive	500		1979						dives 13-18	40.3717	-67.6533			Animalia	Cnidaria	Anthozoa	Alcyonacea	Nephtheidae	Capnella		glomerata		Capnella glomerata		Capnella glomerata				P.J. Auster					Epifaunal Zonation and Community Structure in Three Mid- and North Atlantic Canyons. Final Report for the Canyon Assessment Study in the Mid and North Atlantic areas of the US Outer Continental Shelf Contract # BLM AA551-CT8-49 (BH Canyon Dive
200	Watling and Auster 2005		Canyon	dive	250		1979				Epifaunal Zon		dives 13-18	40.4117	-67.6867			Animalia	Cnidaria	Anthozoa	Alcyonacea	Nephtheidae	Capnella		glomerata		Capnella glomerata		Capnella glomerata				P.J. Auster					Epifaunal Zonation and Community Structure in Three Mid- and North Atlantic Canyons. Final Report for the Canyon Assessment Study in the Mid and North Atlantic areas of the US Outer Continental Shelf Contract # BLM AA551-CT8-49 (BH Canyon Dive
201	Watling and Auster 2005		Canyon	dive	400		1979				Epifaunal Zon		dives 13-18	40.4117	-67.6633			Animalia	Cnidaria	Anthozoa	Alcyonacea	Nephtheidae	Capnella		florida		Capnella florida		Capnella florida				P.J. Auster					Epifaunal Zonation and Community Structure in Three Mid- and North Atlantic Canyons. Final Report for the Canyon Assessment Study in the Mid and North Atlantic areas of the US Outer Continental Shelf Contract # BLM AA551-CT8-49 (BH Canyon Dive
202	Watling and Auster 2005		Canyon	dive	700		1979				Epifaunal Zon		dives 13-18	40.3917	-67.665			Animalia	Cnidaria	Anthozoa	Alcyonacea	Nephtheidae	Capnella		florida		Capnella florida		Capnella florida				P.J. Auster					Epifaunal Zonation and Community Structure in Three Mid- and North Atlantic Canyons. Final Report for the Canyon Assessment Study in the Mid and North Atlantic areas of the US Outer Continental Shelf Contract # BLM AA551-CT8-49 (BH Canyon Dive
203	Watling and Auster 2005		Canyon	dive	700		1979				Epifaunal Zon		dives 13-18	40.39	-67.665			Animalia	Cnidaria	Anthozoa	Alcyonacea	Nephtheidae	Capnella		florida		Capnella florida		Capnella florida				P.J. Auster					Epifaunal Zonation and Community Structure in Three Mid- and North Atlantic Canyons. Final Report for the Canyon Assessment Study in the Mid and North Atlantic areas of the US Outer Continental Shelf Contract # BLM AA551-CT8-49 (BH Canyon Dive
204	Watling and Auster 2005		Canyon	dive	550		1979				Epifaunal Zon		dives 13-18	40.3817	-67.6617			Animalia	Cnidaria	Anthozoa	Alcyonacea	Nephtheidae	Capnella		florida		Capnella florida		Capnella florida				P.J. Auster					Epifaunal Zonation and Community Structure in Three Mid- and North Atlantic Canyons. Final Report for the Canyon Assessment Study in the Mid and North Atlantic areas of the US Outer Continental Shelf Contract # BLM AA551-CT8-49 (BH Canyon Dive
205	Watling and Auster 2005		Canyon	dive	550		1979				Epifaunal Zon		dives 13-18	40.38	-67.6617			Animalia	Cnidaria	Anthozoa	Alcyonacea	Nephtheidae	Capnella		florida		Capnella florida		Capnella florida				P.J. Auster					Epifaunal Zonation and Community Structure in Three Mid- and North Atlantic Canyons. Final Report for the Canyon Assessment Study in the Mid and North Atlantic areas of the US Outer Continental Shelf Contract # BLM AA551-CT8-49 (BH Canyon Dive
206	Watling and Auster 2005		Canyon	dive	550		1979				Epifaunal Zon		dives 13-18	40.3783	-67.66			Animalia	Cnidaria	Anthozoa	Alcyonacea	Nephtheidae	Capnella		florida		Capnella florida		Capnella florida				P.J. Auster					Epifaunal Zonation and Community Structure in Three Mid- and North Atlantic Canyons. Final Report for the Canyon Assessment Study in the Mid and North Atlantic areas of the US Outer Continental Shelf Contract # BLM AA551-CT8-49 (BH Canyon Dive
207	Watling and Auster 2005		Canyon	dive	550		1979				Epifaunal Zon		dives 13-18	40.3767	-67.66			Animalia	Cnidaria	Anthozoa	Alcyonacea	Nephtheidae	Capnella		florida		Capnella florida		Capnella florida				P.J. Auster					Epifaunal Zonation and Community Structure in Three Mid- and North Atlantic Canyons. Final Report for the Canyon Assessment Study in the Mid and North Atlantic areas of the US Outer Continental Shelf Contract # BLM AA551-CT8-49 (BH Canyon Dive
208	Watling and Auster 2005		Canyon	dive	550		1979				Epifaunal Zon		dives 13-18	40.375	-67.6567			Animalia	Cnidaria	Anthozoa	Alcyonacea	Nephtheidae	Capnella		florida		Capnella florida		Capnella florida				P.J. Auster					Epifaunal Zonation and Community Structure in Three Mid- and North Atlantic Canyons. Final Report for the Canyon Assessment Study in the Mid and North Atlantic areas of the US Outer Continental Shelf Contract # BLM AA551-CT8-49 (BH Canyon Dive
209	Watling and Auster 2005		Canyon	dive	550		1979				Epifaunal Zon		dives 13-18	40.375	-67.6583			Animalia	Cnidaria	Anthozoa	Alcyonacea	Nephtheidae	Capnella		florida		Capnella florida		Capnella florida				P.J. Auster					Epifaunal Zonation and Community Structure in Three Mid- and North Atlantic Canyons. Final Report for the Canyon Assessment Study in the Mid and North Atlantic areas of the US Outer Continental Shelf Contract # BLM AA551-CT8-49 (BH Canyon Dive
210	Watling and Auster 2005		Canyon	dive	550		1979				Epifaunal Zon		dives 13-18	40.3733	-67.6583			Animalia	Cnidaria	Anthozoa	Alcyonacea	Nephtheidae	Capnella		florida		Capnella florida		Capnella florida				P.J. Auster					Epifaunal Zonation and Community Structure in Three Mid- and North Atlantic Canyons. Final Report for the Canyon Assessment Study in the Mid and North Atlantic areas of the US Outer Continental Shelf Contract # BLM AA551-CT8-49 (BH Canyon Dive
211	Watling and Auster 2005		Canyon	dive	700		1979				Epifaunal Zon		dives 13-18	40.3733	-67.66			Animalia	Cnidaria	Anthozoa	Alcyonacea	Nephtheidae	Capnella		florida		Capnella florida		Capnella florida				P.J. Auster					Epifaunal Zonation and Community Structure in Three Mid- and North Atlantic Canyons. Final Report for the Canyon Assessment Study in the Mid and North Atlantic areas of the US Outer Continental Shelf Contract # BLM AA551-CT8-49 (BH Canyon Dive
212	Watling and Auster 2005		Canyon	dive	700		1979				Epifaunal Zon		dives 13-18	40.375	-67.6617			Animalia	Cnidaria	Anthozoa	Alcyonacea	Nephtheidae	Capnella		florida		Capnella florida		Capnella florida				P.J. Auster					Epifaunal Zonation and Community Structure in Three Mid- and North Atlantic Canyons. Final Report for the Canyon Assessment Study in the Mid and North Atlantic areas of the US Outer Continental Shelf Contract # BLM AA551-CT8-49 (BH Canyon Dive
213	Watling and Auster 2005		Canyon	dive	600		1979				Epifaunal Zon		dives 13-18	40.375	-67.6567			Animalia	Cnidaria	Anthozoa	Alcyonacea	Nephtheidae	Capnella		florida		Capnella florida		Capnella florida				P.J. Auster					Epifaunal Zonation and Community Structure in Three Mid- and North Atlantic Canyons. Final Report for the Canyon Assessment Study in the Mid and North Atlantic areas of the US Outer Continental Shelf Contract # BLM AA551-CT8-49 (BH Canyon Dive
214	Watling and Auster 2005		Canyon	dive	700		1979				Epifaunal Zon		dives 13-18	40.3583	-67.655			Animalia	Cnidaria	Anthozoa	Alcyonacea	Nephtheidae	Capnella		florida		Capnella florida		Capnella florida				P.J. Auster					Epifaunal Zonation and Community Structure in Three Mid- and North Atlantic Canyons. Final Report for the Canyon Assessment Study in the Mid and North Atlantic areas of the US Outer Continental Shelf Contract # BLM AA551-CT8-49 (BH Canyon Dive
215	Watling and Auster 2005		Canyon	dive	1000		1979				Epifaunal Zon		dives 13-18	40.35	-67.6767			Animalia	Cnidaria	Anthozoa	Alcyonacea	Clavulariidae	Trachythela		rudis		Trachythela rudis		Trachythela rudis				P.J. Auster					Epifaunal Zonation and Community Structure in Three Mid- and North Atlantic Canyons. Final Report for the Canyon Assessment Study in the Mid and North Atlantic areas of the US Outer Continental Shelf Contract # BLM AA551-CT8-49 (BH Canyon Dive
216	Watling and Auster 2005		Canyon	dive	500		1979				Epifaunal Zon		dives 13-18	40.4133	-67.6667			Animalia	Cnidaria	Anthozoa	Alcyonacea	Paragorgiidae	Paragorgia		arborea		Paragorgia arborea		Paragorgia arborea				P.J. Auster					Epifaunal Zonation and Community Structure in Three Mid- and North Atlantic Canyons. Final Report for the Canyon Assessment Study in the Mid and North Atlantic areas of the US Outer Continental Shelf Contract # BLM AA551-CT8-49 (BH Canyon Dive
217	Watling and Auster 2005		Canyon	dive	400		1979				Epifaunal Zon		dives 13-18	40.4133	-67.66			Animalia	Cnidaria	Anthozoa	Alcyonacea	Paragorgiidae	Paragorgia		arborea		Paragorgia arborea		Paragorgia arborea				P.J. Auster					Epifaunal Zonation and Community Structure in Three Mid- and North Atlantic Canyons. Final Report for the Canyon Assessment Study in the Mid and North Atlantic areas of the US Outer Continental Shelf Contract # BLM AA551-CT8-49 (BH Canyon Dive
218	Watling and Auster 2005		Canyon	dive	600		1979				Epifaunal Zon		dives 13-18	40.39	-67.6633			Animalia	Cnidaria	Anthozoa	Alcyonacea	Paragorgiidae	Paragorgia		arborea		Paragorgia arborea		Paragorgia arborea				P.J. Auster					Epifaunal Zonation and Community Structure in Three Mid- and North Atlantic Canyons. Final Report for the Canyon Assessment Study in the Mid and North Atlantic areas of the US Outer Continental Shelf Contract # BLM AA551-CT8-49 (BH Canyon Dive
219	Watling and Auster 2005		Canyon	dive	400		1979				Epifaunal Zon		dives 13-18	40.3883	-67.6833			Animalia	Cnidaria	Anthozoa	Alcyonacea	Paragorgiidae	Paragorgia		arborea		Paragorgia arborea		Paragorgia arborea				P.J. Auster					Epifaunal Zonation and Community Structure in Three Mid- and North Atlantic Canyons. Final Report for the Canyon Assessment Study in the Mid and North Atlantic areas of the US Outer Continental Shelf Contract # BLM AA551-CT8-49 (BH Canyon Dive
220	Watling and Auster 2005		Canyon	dive	500		1979				Epifaunal Zon		dives 13-18	40.3817	-67.66			Animalia	Cnidaria	Anthozoa	Alcyonacea	Paragorgiidae	Paragorgia		arborea		Paragorgia arborea		Paragorgia arborea				P.J. Auster					Epifaunal Zonation and Community Structure in Three Mid- and North Atlantic Canyons. Final Report for the Canyon Assessment Study in the Mid and North Atlantic areas of the US Outer Continental Shelf Contract # BLM AA551-CT8-49 (BH Canyon Dive
221	Watling and Auster 2005		Canyon	dive	400		1979				Epifaunal Zon		dives 13-18	40.375	-67.6533			Animalia	Cnidaria	Anthozoa	Alcyonacea	Paragorgiidae	Paragorgia		arborea		Paragorgia arborea		Paragorgia arborea				P.J. Auster					Epifaunal Zonation and Community Structure in Three Mid- and North Atlantic Canyons. Final Report for the Canyon Assessment Study in the Mid and North Atlantic areas of the US Outer Continental Shelf Contract # BLM AA551-CT8-49 (BH Canyon Dive
222	Watling and Auster 2005		Canyon	dive	600		1979				Epifaunal Zon		dives 13-18	40.37	-67.6667			Animalia	Cnidaria	Anthozoa	Alcyonacea	Paragorgiidae	Paragorgia		arborea		Paragorgia arborea		Paragorgia arborea				P.J. Auster					Epifaunal Zonation and Community Structure in Three Mid- and North Atlantic Canyons. Final Report for the Canyon Assessment Study in the Mid and North Atlantic areas of the US Outer Continental Shelf Contract # BLM AA551-CT8-49 (BH Canyon Dive
223	Watling and Auster 2005		Canyon	dive	600		1979				Epifaunal Zon		dives 13-18	40.3667	-67.6667			Animalia	Cnidaria	Anthozoa	Alcyonacea	Paragorgiidae	Paragorgia		arborea		Paragorgia arborea		Paragorgia arborea				P.J. Auster					Epifaunal Zonation and Community Structure in Three Mid- and North Atlantic Canyons. Final Report for the Canyon Assessment Study in the Mid and North Atlantic areas of the US Outer Continental Shelf Contract # BLM AA551-CT8-49 (BH Canyon Dive
224	Watling and Auster 2005		Canyon	dive	450		1979				Epifaunal Zon		dives 13-18	40.3667	-67.68			Animalia	Cnidaria	Anthozoa	Alcyonacea	Paragorgiidae	Paragorgia		arborea		Paragorgia arborea		Paragorgia arborea				P.J. Auster					Epifaunal Zonation and Community Structure in Three Mid- and North Atlantic Canyons. Final Report for the Canyon Assessment Study in the Mid and North Atlantic areas of the US Outer Continental Shelf Contract # BLM AA551-CT8-49 (BH Canyon Dive
225	Watling and Auster 2005		Canyon	dive	700		1979				Epifaunal Zon		dives 13-18	40.3583	-67.6833			Animalia	Cnidaria	Anthozoa	Alcyonacea	Paragorgiidae	Paragorgia		arborea		Paragorgia arborea		Paragorgia arborea				P.J. Auster					Epifaunal Zonation and Community Structure in Three Mid- and North Atlantic Canyons. Final Report for the Canyon Assessment Study in the Mid and North Atlantic areas of the US Outer Continental Shelf Contract # BLM AA551-CT8-49 (BH Canyon Dive
226	Watling and Auster 2005		Canyon	dive	650		1979				Epifaunal Zon		dives 13-18	40.3567	-67.685			Animalia	Cnidaria	Anthozoa	Alcyonacea	Paragorgiidae	Paragorgia		arborea		Paragorgia arborea		Paragorgia arborea				P.J. Auster					Epifaunal Zonation and Community Structure in Three Mid- and North Atlantic Canyons. Final Report for the Canyon Assessment Study in the Mid and North Atlantic areas of the US Outer Continental Shelf Contract # BLM AA551-CT8-49 (BH Canyon Dive
227	Watling and Auster 2005		Canyon	dive	700		1979				Epifaunal Zon		dives 13-18	40.3733	-67.6583			Animalia	Cnidaria	Anthozoa	Alcyonacea	Anthothelidae	Anthothela		grandiflora		Anthothela grandiflora		Anthothela grandiflora				P.J. Auster					Epifaunal Zonation and Community Structure in Three Mid- and North Atlantic Canyons. Final Report for the Canyon Assessment Study in the Mid and North Atlantic areas of the US Outer Continental Shelf Contract # BLM AA551-CT8-49 (BH Canyon Dive
228	Watling and Auster 2005		Canyon	dive	400		1979				Epifaunal Zon		dives 13-18	40.4133	-67.6667			Animalia	Cnidaria	Anthozoa	Alcyonacea	Anthothelidae	Anthothela		grandiflora		Anthothela grandiflora		Anthothela grandiflora				P.J. Auster					Epifaunal Zonation and Community Structure in Three Mid- and North Atlantic Canyons. Final Report for the Canyon Assessment Study in the Mid and North Atlantic areas of the US Outer Continental Shelf Contract # BLM AA551-CT8-49 (BH Canyon Dive
229	Watling and Auster 2005		Canyon	dive	550		1979				Epifaunal Zon		dives 13-18	40.3717	-67.6683			Animalia	Cnidaria	Anthozoa	Alcyonacea	Anthothelidae	Anthothela		grandiflora		Anthothela grandiflora		Anthothela grandiflora				P.J. Auster					Epifaunal Zonation and Community Structure in Three Mid- and North Atlantic Canyons. Final Report for the Canyon Assessment Study in the Mid and North Atlantic areas of the US Outer Continental Shelf Contract # BLM AA551-CT8-49 (BH Canyon Dive
230	Watling and Auster 2005		Canyon	dive	600		1979				Epifaunal Zon		dives 13-18	40.36	-67.685			Animalia	Cnidaria	Anthozoa	Alcyonacea	Anthothelidae	Anthothela		grandiflora		Anthothela grandiflora		Anthothela grandiflora				P.J. Auster					Epifaunal Zonation and Community Structure in Three Mid- and North Atlantic Canyons. Final Report for the Canyon Assessment Study in the Mid and North Atlantic areas of the US Outer Continental Shelf Contract # BLM AA551-CT8-49 (BH Canyon Dive
231	Watling and Auster 2005		Canyon	dive	500		1979				Epifaunal Zon		dives 13-18	40.4183	-67.6667			Animalia	Cnidaria	Anthozoa	Alcyonacea	Acanthogorgiidae	Acanthogorgia		armata		Acanthogorgia armata		Acanthogorgia armata				P.J. Auster					Epifaunal Zonation and Community Structure in Three Mid- and North Atlantic Canyons. Final Report for the Canyon Assessment Study in the Mid and North Atlantic areas of the US Outer Continental Shelf Contract # BLM AA551-CT8-49 (BH Canyon Dive
232	Watling and Auster 2005		Canyon	dive	600		1979				Epifaunal Zon		dives 13-18	40.3867	-67.6633			Animalia	Cnidaria	Anthozoa	Alcyonacea	Acanthogorgiidae	Acanthogorgia		armata		Acanthogorgia armata		Acanthogorgia armata				P.J. Auster					Epifaunal Zonation and Community Structure in Three Mid- and North Atlantic Canyons. Final Report for the Canyon Assessment Study in the Mid and North Atlantic areas of the US Outer Continental Shelf Contract # BLM AA551-CT8-49 (BH Canyon Dive
233	Watling and Auster 2005		Canyon	dive	600		1979				Epifaunal Zon		dives 13-18	40.3733	-67.655			Animalia	Cnidaria	Anthozoa	Alcyonacea	Acanthogorgiidae	Acanthogorgia		armata		Acanthogorgia armata		Acanthogorgia armata				P.J. Auster					Epifaunal Zonation and Community Structure in Three Mid- and North Atlantic Canyons. Final Report for the Canyon Assessment Study in the Mid and North Atlantic areas of the US Outer Continental Shelf Contract # BLM AA551-CT8-49 (BH Canyon Dive
234	Watling and Auster 2005		Canyon	dive	600		1979				Epifaunal Zon		dives 13-18	40.3683	-67.6667			Animalia	Cnidaria	Anthozoa	Alcyonacea	Acanthogorgiidae	Acanthogorgia		armata		Acanthogorgia armata		Acanthogorgia armata				P.J. Auster					Epifaunal Zonation and Community Structure in Three Mid- and North Atlantic Canyons. Final Report for the Canyon Assessment Study in the Mid and North Atlantic areas of the US Outer Continental Shelf Contract # BLM AA551-CT8-49 (BH Canyon Dive
235	Watling and Auster 2005		Canyon	dive	500		1979				Epifaunal Zon		dives 13-18	40.3667	-67.68			Animalia	Cnidaria	Anthozoa	Alcyonacea	Acanthogorgiidae	Acanthogorgia		armata		Acanthogorgia armata		Acanthogorgia armata				P.J. Auster					Epifaunal Zonation and Community Structure in Three Mid- and North Atlantic Canyons. Final Report for the Canyon Assessment Study in the Mid and North Atlantic areas of the US Outer Continental Shelf Contract # BLM AA551-CT8-49 (BH Canyon Dive
236	Watling and Auster 2005		Canyon	dive	300		1979				Epifaunal Zon		dives 13-18	40.3783	-67.6833			Animalia	Cnidaria	Anthozoa	Alcyonacea	Acanthogorgiidae	Acanthogorgia		armata		Acanthogorgia armata		Acanthogorgia armata				P.J. Auster					Epifaunal Zonation and Community Structure in Three Mid- and North Atlantic Canyons. Final Report for the Canyon Assessment Study in the Mid and North Atlantic areas of the US Outer Continental Shelf Contract # BLM AA551-CT8-49 (BH Canyon Dive
237	Watling and Auster 2005		Canyon	dive	800		1979				Epifaunal Zon		dives 13-18	40.37	-67.6633			Animalia	Cnidaria	Anthozoa	Alcyonacea	Acanthogorgiidae	Acanthogorgia		armata		Acanthogorgia armata		Acanthogorgia armata				P.J. Auster					Epifaunal Zonation and Community Structure in Three Mid- and North Atlantic Canyons. Final Report for the Canyon Assessment Study in the Mid and North Atlantic areas of the US Outer Continental Shelf Contract # BLM AA551-CT8-49 (BH Canyon Dive
238	Watling and Auster 2005		Canyon	dive	600		1979				Epifaunal Zon		dives 13-18	40.36	-67.66			Animalia	Cnidaria	Anthozoa	Alcyonacea	Acanthogorgiidae	Acanthogorgia		armata		Acanthogorgia armata		Acanthogorgia armata				P.J. Auster					Epifaunal Zonation and Community Structure in Three Mid- and North Atlantic Canyons. Final Report for the Canyon Assessment Study in the Mid and North Atlantic areas of the US Outer Continental Shelf Contract # BLM AA551-CT8-49 (BH Canyon Dive
239	Watling and Auster 2005		Canyon	dive	600		1979				Epifaunal Zon		dives 13-18	40.3583	-67.685			Animalia	Cnidaria	Anthozoa	Alcyonacea	Acanthogorgiidae	Acanthogorgia		armata		Acanthogorgia armata		Acanthogorgia armata				P.J. Auster					Epifaunal Zonation and Community Structure in Three Mid- and North Atlantic Canyons. Final Report for the Canyon Assessment Study in the Mid and North Atlantic areas of the US Outer Continental Shelf Contract # BLM AA551-CT8-49 (BH Canyon Dive
240	Watling and Auster 2005		Canyon	dive	700		1979				Epifaunal Zon		dives 13-18	40.3583	-67.6833			Animalia	Cnidaria	Anthozoa	Alcyonacea	Acanthogorgiidae	Acanthogorgia		armata		Acanthogorgia armata		Acanthogorgia armata				P.J. Auster					Epifaunal Zonation and Community Structure in Three Mid- and North Atlantic Canyons. Final Report for the Canyon Assessment Study in the Mid and North Atlantic areas of the US Outer Continental Shelf Contract # BLM AA551-CT8-49 (BH Canyon Dive
241	Watling and Auster 2005		Canyon	dive	600		1979				Epifaunal Zon		dives 13-18	40.3	-67.6933			Animalia	Cnidaria	Anthozoa	Alcyonacea	Acanthogorgiidae	Acanthogorgia		armata		Acanthogorgia armata		Acanthogorgia armata				P.J. Auster					Epifaunal Zonation and Community Structure in Three Mid- and North Atlantic Canyons. Final Report for the Canyon Assessment Study in the Mid and North Atlantic areas of the US Outer Continental Shelf Contract # BLM AA551-CT8-49 (BH Canyon Dive
242	Watling and Auster 2005		Canyon	dive	700		1979				Epifaunal Zon		dives 13-18	40.2917	-67.69			Animalia	Cnidaria	Anthozoa	Alcyonacea	Acanthogorgiidae	Acanthogorgia		armata		Acanthogorgia armata		Acanthogorgia armata				P.J. Auster					Epifaunal Zonation and Community Structure in Three Mid- and North Atlantic Canyons. Final Report for the Canyon Assessment Study in the Mid and North Atlantic areas of the US Outer Continental Shelf Contract # BLM AA551-CT8-49 (BH Canyon Dive
243	Watling and Auster 2005		Canyon	dive	700		1979				Epifaunal Zon		dives 13-18	40.3867	-67.665			Animalia	Cnidaria	Anthozoa	Alcyonacea	Plexauridae	Paramuricea		grandis		Paramuricea grandis		Paramuricea grandis				P.J. Auster					Epifaunal Zonation and Community Structure in Three Mid- and North Atlantic Canyons. Final Report for the Canyon Assessment Study in the Mid and North Atlantic areas of the US Outer Continental Shelf Contract # BLM AA551-CT8-49 (BH Canyon Dive
244	Watling and Auster 2005		Canyon	dive	700		1979				Epifaunal Zon		dives 13-18	40.3867	-67.6633			Animalia	Cnidaria	Anthozoa	Alcyonacea	Plexauridae	Paramuricea		grandis		Paramuricea grandis		Paramuricea grandis				P.J. Auster					Epifaunal Zonation and Community Structure in Three Mid- and North Atlantic Canyons. Final Report for the Canyon Assessment Study in the Mid and North Atlantic areas of the US Outer Continental Shelf Contract # BLM AA551-CT8-49 (BH Canyon Dive
245	Watling and Auster 2005		Canyon	dive	700		1979				Epifaunal Zon		dives 13-18	40.3817	-67.6633			Animalia	Cnidaria	Anthozoa	Alcyonacea	Plexauridae	Paramuricea		grandis		Paramuricea grandis		Paramuricea grandis				P.J. Auster					Epifaunal Zonation and Community Structure in Three Mid- and North Atlantic Canyons. Final Report for the Canyon Assessment Study in the Mid and North Atlantic areas of the US Outer Continental Shelf Contract # BLM AA551-CT8-49 (BH Canyon Dive
246	Watling and Auster 2005		Canyon	dive	700		1979				Epifaunal Zon		dives 13-18	40.3817	-67.6633			Animalia	Cnidaria	Anthozoa	Alcyonacea	Plexauridae	Paramuricea		grandis		Paramuricea grandis		Paramuricea grandis				P.J. Auster					Epifaunal Zonation and Community Structure in Three Mid- and North Atlantic Canyons. Final Report for the Canyon Assessment Study in the Mid and North Atlantic areas of the US Outer Continental Shelf Contract # BLM AA551-CT8-49 (BH Canyon Dive
247	Watling and Auster 2005		Canyon	dive	700		1979				Epifaunal Zon		dives 13-18	40.3767	-67.6533			Animalia	Cnidaria	Anthozoa	Alcyonacea	Plexauridae	Paramuricea		grandis		Paramuricea grandis		Paramuricea grandis				P.J. Auster					Epifaunal Zonation and Community Structure in Three Mid- and North Atlantic Canyons. Final Report for the Canyon Assessment Study in the Mid and North Atlantic areas of the US Outer Continental Shelf Contract # BLM AA551-CT8-49 (BH Canyon Dive
248	Watling and Auster 2005		Canyon	dive	600		1979				Epifaunal Zon		dives 13-18	40.3733	-67.6667			Animalia	Cnidaria	Anthozoa	Alcyonacea	Plexauridae	Paramuricea		grandis		Paramuricea grandis		Paramuricea grandis				P.J. Auster					Epifaunal Zonation and Community Structure in Three Mid- and North Atlantic Canyons. Final Report for the Canyon Assessment Study in the Mid and North Atlantic areas of the US Outer Continental Shelf Contract # BLM AA551-CT8-49 (BH Canyon Dive
249	Watling and Auster 2005		Canyon	dive	500		1979				Epifaunal Zon		dives 13-18	40.3667	-67.6833			Animalia	Cnidaria	Anthozoa	Alcyonacea	Plexauridae	Paramuricea		grandis		Paramuricea grandis		Paramuricea grandis				P.J. Auster					Epifaunal Zonation and Community Structure in Three Mid- and North Atlantic Canyons. Final Report for the Canyon Assessment Study in the Mid and North Atlantic areas of the US Outer Continental Shelf Contract # BLM AA551-CT8-49 (BH Canyon Dive
250	Watling and Auster 2005		Canyon	dive	700		1979				Epifaunal Zon		dives 13-18	40.3667	-67.66			Animalia	Cnidaria	Anthozoa	Alcyonacea	Plexauridae	Paramuricea		grandis		Paramuricea grandis		Paramuricea grandis				P.J. Auster					Epifaunal Zonation and Community Structure in Three Mid- and North Atlantic Canyons. Final Report for the Canyon Assessment Study in the Mid and North Atlantic areas of the US Outer Continental Shelf Contract # BLM AA551-CT8-49 (BH Canyon Dive
251	Watling and Auster 2005		Canyon	dive	700		1979				Epifaunal Zon		dives 13-18	40.3667	-67.6667			Animalia	Cnidaria	Anthozoa	Alcyonacea	Plexauridae	Paramuricea		grandis		Paramuricea grandis		Paramuricea grandis				P.J. Auster					Epifaunal Zonation and Community Structure in Three Mid- and North Atlantic Canyons. Final Report for the Canyon Assessment Study in the Mid and North Atlantic areas of the US Outer Continental Shelf Contract # BLM AA551-CT8-49 (BH Canyon Dive
252	Watling and Auster 2005		Canyon	dive	800		1979				Epifaunal Zon		dives 13-18	40.3633	-67.6633			Animalia	Cnidaria	Anthozoa	Alcyonacea	Plexauridae	Paramuricea		grandis		Paramuricea grandis		Paramuricea grandis				P.J. Auster					Epifaunal Zonation and Community Structure in Three Mid- and North Atlantic Canyons. Final Report for the Canyon Assessment Study in the Mid and North Atlantic areas of the US Outer Continental Shelf Contract # BLM AA551-CT8-49 (BH Canyon Dive
253	Watling and Auster 2005		Canyon	dive	900		1979				Epifaunal Zon		dives 13-18	40.355	-67.6733			Animalia	Cnidaria	Anthozoa	Alcyonacea	Plexauridae	Paramuricea		grandis		Paramuricea grandis		Paramuricea grandis				P.J. Auster					Epifaunal Zonation and Community Structure in Three Mid- and North Atlantic Canyons. Final Report for the Canyon Assessment Study in the Mid and North Atlantic areas of the US Outer Continental Shelf Contract # BLM AA551-CT8-49 (BH Canyon Dive
254	Watling and Auster 2005		Canyon	dive	900		1979				Epifaunal Zon		dives 13-18	40.3483	-67.6833			Animalia	Cnidaria	Anthozoa	Alcyonacea	Plexauridae	Paramuricea		grandis		Paramuricea grandis		Paramuricea grandis				P.J. Auster					Epifaunal Zonation and Community Structure in Three Mid- and North Atlantic Canyons. Final Report for the Canyon Assessment Study in the Mid and North Atlantic areas of the US Outer Continental Shelf Contract # BLM AA551-CT8-49 (BH Canyon Dive
255	Watling and Auster 2005		Canyon	dive	1000		1979				Epifaunal Zon		dives 13-18	40.3483	-67.6767			Animalia	Cnidaria	Anthozoa	Alcyonacea	Plexauridae	Paramuricea		grandis		Paramuricea grandis		Paramuricea grandis				P.J. Auster					Epifaunal Zonation and Community Structure in Three Mid- and North Atlantic Canyons. Final Report for the Canyon Assessment Study in the Mid and North Atlantic areas of the US Outer Continental Shelf Contract # BLM AA551-CT8-49 (BH Canyon Dive
256	Watling and Auster 2005		Canyon	dive	600		1979				Epifaunal Zon		dives 13-18	40.305	-67.7			Animalia	Cnidaria	Anthozoa	Alcyonacea	Plexauridae	Paramuricea		grandis		Paramuricea grandis		Paramuricea grandis				P.J. Auster					Epifaunal Zonation and Community Structure in Three Mid- and North Atlantic Canyons. Final Report for the Canyon Assessment Study in the Mid and North Atlantic areas of the US Outer Continental Shelf Contract # BLM AA551-CT8-49 (BH Canyon Dive
257	Watling and Auster 2005		Canyon	dive	500		1979				Epifaunal Zon		dives 13-18	40.4167	-67.6667			Animalia	Cnidaria	Anthozoa	Alcyonacea	Primnoidae	Primnoa		resedaeformis		Primnoa resedaeformis		Primnoa resedaeformis				P.J. Auster					Epifaunal Zonation and Community Structure in Three Mid- and North Atlantic Canyons. Final Report for the Canyon Assessment Study in the Mid and North Atlantic areas of the US Outer Continental Shelf Contract # BLM AA551-CT8-49 (BH Canyon Dive
258	Watling and Auster 2005		Canyon	dive	500		1979				Epifaunal Zon		dives 13-18	40.3833	-67.6583			Animalia	Cnidaria	Anthozoa	Pennatulacea	Protoptilidae	Distichoptilum		gracile		Distichoptilum gracile		Distichoptilum gracile				P.J. Auster					Epifaunal Zonation and Community Structure in Three Mid- and North Atlantic Canyons. Final Report for the Canyon Assessment Study in the Mid and North Atlantic areas of the US Outer Continental Shelf Contract # BLM AA551-CT8-49 (BH Canyon Dive
259	Watling and Auster 2005		Canyon	dive	1300		1979				Epifaunal Zon		dives 13-18	40.2917	-67.655			Animalia	Cnidaria	Anthozoa	Pennatulacea	Protoptilidae	Distichoptilum		gracile		Distichoptilum gracile		Distichoptilum gracile				P.J. Auster					Epifaunal Zonation and Community Structure in Three Mid- and North Atlantic Canyons. Final Report for the Canyon Assessment Study in the Mid and North Atlantic areas of the US Outer Continental Shelf Contract # BLM AA551-CT8-49 (BH Canyon Dive
299	Watling and Auster 2005		Continental Slope	website	0		1883	8	1					39.6667	-69.35			Animalia	Cnidaria	Anthozoa	Alcyonacea	Isididae	Acanella		arbuscula		Acanella arbuscula		Acanella arbuscula				P.J. Auster					Coral records from PeabodyYale Museum (records off website)
300	Watling and Auster 2005		Continental Slope	website	0		1883	8	1					39.6833	-69.3333			Animalia	Cnidaria	Anthozoa	Alcyonacea	Isididae	Acanella		arbuscula		Acanella arbuscula		Acanella arbuscula				P.J. Auster					Coral records from PeabodyYale Museum (records off website)
301	Watling and Auster 2005		Continental Slope	website	0		1880	9	13					39.8	-70.9			Animalia	Cnidaria	Anthozoa	Alcyonacea	Isididae	Acanella		arbuscula		Acanella arbuscula		Acanella arbuscula				P.J. Auster					Coral records from PeabodyYale Museum (records off website)
302	Watling and Auster 2005		Continental Slope	website	0		1880	9	13					39.8	-70.9			Animalia	Cnidaria	Anthozoa	Alcyonacea	Isididae	Acanella		arbuscula		Acanella arbuscula		Acanella arbuscula				P.J. Auster					Coral records from PeabodyYale Museum (records off website)
303	Watling and Auster 2005		Continental Slope	website	0		1880	9	13					39.8	-70.9			Animalia	Cnidaria	Anthozoa	Alcyonacea	Isididae	Acanella		arbuscula		Acanella arbuscula		Acanella arbuscula				P.J. Auster					Coral records from PeabodyYale Museum (records off website)
304	Watling and Auster 2005		Continental Slope	website	0		1881	8	4					39.8167	-69.8167			Animalia	Cnidaria	Anthozoa	Alcyonacea	Isididae	Acanella		arbuscula		Acanella arbuscula		Acanella arbuscula				P.J. Auster					Coral records from PeabodyYale Museum (records off website)
305	Watling and Auster 2005		Continental Slope	website	0		1884	8	2					39.8167	-71.1667			Animalia	Cnidaria	Anthozoa	Alcyonacea	Isididae	Acanella		arbuscula		Acanella arbuscula		Acanella arbuscula				P.J. Auster					Coral records from PeabodyYale Museum (records off website)
306	Watling and Auster 2005		Continental Slope	website	0		1881	10	4					39.85	-69.8167			Animalia	Cnidaria	Anthozoa	Alcyonacea	Isididae	Acanella		arbuscula		Acanella arbuscula		Acanella arbuscula				P.J. Auster					Coral records from PeabodyYale Museum (records off website)
307	Watling and Auster 2005		Continental Slope	website	0		1880	10	2					39.8667	-70.9667			Animalia	Cnidaria	Anthozoa	Alcyonacea	Isididae	Acanella		arbuscula		Acanella arbuscula		Acanella arbuscula				P.J. Auster					Coral records from PeabodyYale Museum (records off website)
308	Watling and Auster 2005		Continental Slope	website	0		1885	8	8					39.9	-70.3333			Animalia	Cnidaria	Anthozoa	Alcyonacea	Isididae	Acanella		arbuscula		Acanella arbuscula		Acanella arbuscula				P.J. Auster					Coral records from PeabodyYale Museum (records off website)
309	Watling and Auster 2005		Continental Slope	website	0		1881	9	14					39.95	-69.2667			Animalia	Cnidaria	Anthozoa	Alcyonacea	Isididae	Acanella		arbuscula		Acanella arbuscula		Acanella arbuscula				P.J. Auster					Coral records from PeabodyYale Museum (records off website)
310	Watling and Auster 2005		Continental Slope	website	0		1881	9	14					39.95	-69.2833			Animalia	Cnidaria	Anthozoa	Alcyonacea	Isididae	Acanella		arbuscula		Acanella arbuscula		Acanella arbuscula				P.J. Auster					Coral records from PeabodyYale Museum (records off website)
311	Watling and Auster 2005		Continental Slope	website	0		1882	8	26					39.9833	-68.9			Animalia	Cnidaria	Anthozoa	Alcyonacea	Isididae	Acanella		arbuscula		Acanella arbuscula		Acanella arbuscula				P.J. Auster					Coral records from PeabodyYale Museum (records off website)
312	Watling and Auster 2005		Continental Slope	website	0		1882	8	26					40.0333	-68.8333			Animalia	Cnidaria	Anthozoa	Alcyonacea	Isididae	Acanella		arbuscula		Acanella arbuscula		Acanella arbuscula				P.J. Auster					Coral records from PeabodyYale Museum (records off website)
313	Watling and Auster 2005		Continental Slope	website	0		1880	9	13					39.8	-70.9			Animalia	Cnidaria	Anthozoa	Alcyonacea	Isididae	Acanella		arbuscula		Acanella arbuscula		Acanella arbuscula				P.J. Auster					Coral records from PeabodyYale Museum (records off website)
314	Watling and Auster 2005		Continental Slope	website	0		1882	8	26					40.0333	-68.8333			Animalia	Cnidaria	Anthozoa	Alcyonacea	Isididae	Acanella		arbuscula		Acanella arbuscula		Acanella arbuscula				P.J. Auster					Coral records from PeabodyYale Museum (records off website)
315	Watling and Auster 2005		Continental Slope	website	0		1883	7	31					40.0333	-68.8167			Animalia	Cnidaria	Anthozoa	Alcyonacea	Acanthogorgiidae	Acanthogorgia		armata		Acanthogorgia armata		Acanthogorgia armata				P.J. Auster					Coral records from PeabodyYale Museum (records off website)
318	Watling and Auster 2005		Continental Slope	website	0		1881	9	14					39.95	-69.2667			Animalia	Cnidaria	Anthozoa	Alcyonacea	Alcyoniidae	Anthomastus		grandiflorus		Anthomastus grandiflorus		Anthomastus grandiflorus				P.J. Auster					Coral records from PeabodyYale Museum (records off website)
319	Watling and Auster 2005		Continental Slope	website	0		1883	8	1					39.6667	-69.35			Animalia	Cnidaria	Anthozoa	Alcyonacea	Anthothelidae	Anthothela		grandiflora		Anthothela grandiflora		Anthothela grandiflora				P.J. Auster					Coral records from PeabodyYale Museum (records off website)
320	Watling and Auster 2005		Shelf Edge	website	0		1881	9	14					39.95	-69.3167			Animalia	Cnidaria	Anthozoa	Alcyonacea	Anthothelidae	Anthothela		grandiflora		Anthothela grandiflora		Anthothela grandiflora				P.J. Auster					Coral records from PeabodyYale Museum (records off website)
323	Watling and Auster 2005		Continental Slope	website	0		1885	7	15					40.2667	-67.4333			Animalia	Cnidaria	Anthozoa	Pennatulacea	Protoptilidae	Distichoptilum		gracile		Distichoptilum gracile		Distichoptilum gracile				P.J. Auster					Coral records from PeabodyYale Museum (records off website)
324	Watling and Auster 2005		Continental Slope	website	0		1885	7	15					40.2667	-67.4333			Animalia	Cnidaria	Anthozoa	Pennatulacea	Protoptilidae	Distichoptilum		gracile		Distichoptilum gracile		Distichoptilum gracile				P.J. Auster					Coral records from PeabodyYale Museum (records off website)
326	Watling and Auster 2005		Continental Rise	website	0		1885	9	1					40.15	-67.15			Animalia	Cnidaria	Anthozoa	Alcyonacea	Isididae	Lepidisis		caryophyllia		Lepidisis caryophyllia		Lepidisis caryophyllia				P.J. Auster					Coral records from PeabodyYale Museum (records off website)
328	Watling and Auster 2005		Continental Rise	website	0		1883	7	30					39.3667	-68.4167			Animalia	Cnidaria	Anthozoa	Alcyonacea	Isididae	Lepidisis		caryophyllia		Lepidisis caryophyllia		Lepidisis caryophyllia				P.J. Auster					Coral records from PeabodyYale Museum (records off website)
329	Watling and Auster 2005		Continental Rise	website	0		1883	9	5					40.2667	-67.0833			Animalia	Cnidaria	Anthozoa	Alcyonacea	Isididae	Lepidisis		caryophyllia		Lepidisis caryophyllia		Lepidisis caryophyllia				P.J. Auster					Coral records from PeabodyYale Museum (records off website)
330	Watling and Auster 2005		Continental Rise	website	0		1885	8	31					39.4333	-68.05			Animalia	Cnidaria	Anthozoa	Alcyonacea	Chrysogorgiidae	Radicipes		gracilis		Radicipes gracilis		Radicipes gracilis				P.J. Auster					Coral records from PeabodyYale Museum (records off website)
333	Watling and Auster 2005		Continental Slope	website	0		1886	7	16					39.6333	-70.3667			Animalia	Cnidaria	Anthozoa	Alcyonacea	Plexauridae	Swiftia		casta		Swiftia casta		Swiftia casta				P.J. Auster					Coral records from PeabodyYale Museum (records off website)
334	Watling and Auster 2005		Continental Slope	website	0		1884	8	23					39.7167	-69.3833			Animalia	Cnidaria	Anthozoa	Alcyonacea	Plexauridae	Swiftia		casta		Swiftia casta		Swiftia casta				P.J. Auster					Coral records from PeabodyYale Museum (records off website)
338	Watling and Auster 2005	Oceanographer Canyon	Canyon	dive	1078		2001	9	9					40.2963	-68.1369			Animalia	Cnidaria	Anthozoa	Alcyonacea	Plexauridae	Paramuricea		grandis		Paramuricea grandis		Paramuricea grandis				P.J. Auster					Oceanographer's Canyon dive
339	Watling and Auster 2005	Oceanographer Canyon	Canyon	dive	830		2001	9	9					40.2856	-68.1135			Animalia	Cnidaria	Anthozoa	Alcyonacea	Primnoidae	Thouarella				Thonarella		Thouarella				P.J. Auster					Oceanographer's Canyon dive
340	Watling and Auster 2005	Oceanographer Canyon	Canyon	dive	830		2001	9	9					40.2856	-68.1135			Animalia	Cnidaria	Anthozoa	Alcyonacea	Anthothelidae	Anthothela				Anthothela		Anthothela				P.J. Auster					Oceanographer's Canyon dive
341	Watling and Auster 2005	Oceanographer Canyon	Canyon	dive	830		2001	9	9					40.2856	-68.1135			Animalia	Cnidaria	Anthozoa	Alcyonacea	Plexauridae	Paramuricea		grandis		Paramuricea grandis		Paramuricea grandis				P.J. Auster					Oceanographer's Canyon dive
349	Watling and Auster 2005		Canyon	dive	403		1965	8	21		0032			40.1667	-69.0667			Animalia	Cnidaria	Anthozoa	Alcyonacea	Primnoidae	Primnoa				Primnoa	Theroux, Roge	Primnoa				P.J. Auster					NOAA/NMFS/NEFSC.WHL Coral Data
350	Watling and Auster 2005		Canyon	dive	421		1965	8	22		0040			40.5	-67.7			Animalia	Cnidaria	Anthozoa	Alcyonacea	Primnoidae	Primnoa				Primnoa	Theroux, Roge	Primnoa				P.J. Auster					NOAA/NMFS/NEFSC.WHL Coral Data
351	Watling and Auster 2005		Canyon	dive	229		1966	2	17		0129			40.6333	-67.0333			Animalia	Cnidaria	Anthozoa	Alcyonacea	Primnoidae	Primnoa				Primnoa	Theroux, Roge	Primnoa				P.J. Auster					NOAA/NMFS/NEFSC.WHL Coral Data
360	Watling and Auster 2005		NE Channel	dive	314		1967	11	17		0077			42.3833	-66.55			Animalia	Cnidaria	Anthozoa	Alcyonacea	Primnoidae	Primnoa				Primnoa	Theroux, Roge	Primnoa				P.J. Auster					NOAA/NMFS/NEFSC.WHL Coral Data
361	Watling and Auster 2005		NE Channel	dive	327		1967	11	18		0078			42.4	-66.6			Animalia	Cnidaria	Anthozoa	Alcyonacea	Primnoidae	Primnoa				Primnoa	Theroux, Roge	Primnoa				P.J. Auster					NOAA/NMFS/NEFSC.WHL Coral Data
362	Watling and Auster 2005		NE Channel	dive	220		1967	11	18		0081			42.2333	-67.3167			Animalia	Cnidaria	Anthozoa	Alcyonacea	Primnoidae	Primnoa				Primnoa	Theroux, Roge	Primnoa				P.J. Auster					NOAA/NMFS/NEFSC.WHL Coral Data
366	Watling and Auster 2005		Canyon	dive	421		1965	8	22		0040			40.5	-67.7			Animalia	Cnidaria	Anthozoa	Alcyonacea	Paragorgiidae	Paragorgia				Paragorgia	Theroux, Roge	Paragorgia				P.J. Auster					NOAA/NMFS/NEFSC.WHL Coral Data
368	Watling and Auster 2005		Shelf Edge	publication	545		1936							40.1944	-68.3667			Animalia	Cnidaria	Anthozoa	Alcyonacea	Acanthogorgiidae	Acanthogorgia		armata		Acanthogorgia armata	Deichmann, El	Acanthogorgia armata				P.J. Auster					1936. Coral Records from Memoirs of the Museum of Comparative Zoology at Harvard College, Vol. L111. Cambridge, MA.
369	Watling and Auster 2005		Shelf Edge	publication	553		1936				309			40.1944	-68.3667			Animalia	Cnidaria	Anthozoa	Pennatulacea	Halipteridae	Halipteris		finmarchica		Balticina finmarchica	Deichmann, El	Halipteris finmarchica				P.J. Auster					1936. Coral Records from Memoirs of the Museum of Comparative Zoology at Harvard College, Vol. L111. Cambridge, MA.
370			Continental Slope		940	925-940	1972	8	12	1972-08-12	TR-114			39.85	-70.75	demersal		Animalia	Chordata	Actinopterygii	Gadiformes	Moridae	Antimora		rostrata		ANTIMORA ROSTRATA		Antimora rostrata			1	R.L. Haedrich	16SBT
371			Continental Slope		940	925-940	1972	8	12	1972-08-12	TR-114			39.85	-70.75	demersal		Animalia	Chordata	Actinopterygii	Gadiformes	Phycidae	Phycis		chesteri		PHYCIS CHESTERI		Phycis chesteri			1	R.L. Haedrich	16SBT
372			Continental Slope		940	925-940	1972	8	12	1972-08-12	TR-114			39.85	-70.75	demersal		Animalia	Chordata	Actinopterygii	Gadiformes	Macrouridae	Nezumia		bairdii		NEZUMIA BAIRDII		Nezumia bairdii			3	R.L. Haedrich	16SBT
373			Continental Slope		940	925-940	1972	8	12	1972-08-12	TR-114			39.85	-70.75	demersal		Animalia	Chordata	Actinopterygii	Pleuronectiformes	Pleuronectidae	Glyptocephalus		cynoglossus		GLYPTOCEPHALUS CYNOGLOSSUS		Glyptocephalus cynoglossus			2	R.L. Haedrich	16SBT
374			Continental Slope		1500	1450-1500	1972	8	13	1972-08-13	TR-115			39.7833	-70.7833	demersal		Animalia	Chordata	Actinopterygii	Osmeriformes	Alepocephalidae	Alepocephalus		agassizii		ALEPOCEPHALUS AGASSIZI		Alepocephalus agassizii			1	R.L. Haedrich	16SBT
375			Continental Slope		1500	1450-1500	1972	8	13	1972-08-13	TR-115			39.7833	-70.7833	demersal		Animalia	Chordata	Actinopterygii	Gadiformes	Moridae	Antimora		rostrata		ANTIMORA ROSTRATA		Antimora rostrata			1	R.L. Haedrich	16SBT
376			Continental Slope		1380	1380-1380	1972	8	13	1972-08-13	TR-117			39.8167	-70.9333	demersal		Animalia	Chordata	Actinopterygii	Anguilliformes	Synaphobranchidae	Synaphobranchus		kaupii		SYNAPHOBRANCHUS KAUPI		Synaphobranchus kaupii			2	R.L. Haedrich	16SBT
377			Continental Slope		1380	1380-1380	1972	8	13	1972-08-13	TR-117			39.8167	-70.9333	demersal		Animalia	Chordata	Actinopterygii	Gadiformes	Moridae	Antimora		rostrata		ANTIMORA ROSTRATA		Antimora rostrata			6	R.L. Haedrich	16SBT
378			Continental Slope		1380	1380-1380	1972	8	13	1972-08-13	TR-117			39.8167	-70.9333	demersal		Animalia	Chordata	Actinopterygii	Gadiformes	Macrouridae	Nezumia		bairdii		NEZUMIA BAIRDII		Nezumia bairdii			10	R.L. Haedrich	16SBT
379			Continental Slope		1930	1925-1930	1972	8	14	1972-08-14	TR-118			39.7333	-70.8833	demersal		Animalia	Chordata	Actinopterygii	Gadiformes	Moridae	Antimora		rostrata		ANTIMORA ROSTRATA		Antimora rostrata			4	R.L. Haedrich	16SBT
380			Continental Slope		775	750-775	1972	8	16	1972-08-16	TR-120			39.8333	-70.5333	demersal		Animalia	Chordata	Actinopterygii	Anguilliformes	Synaphobranchidae	Synaphobranchus		kaupii		SYNAPHOBRANCHUS KAUPI		Synaphobranchus kaupii			15	R.L. Haedrich	16SBT
381			Continental Slope		775	750-775	1972	8	16	1972-08-16	TR-120			39.8333	-70.5333	demersal		Animalia	Chordata	Actinopterygii	Gadiformes	Phycidae	Phycis		chesteri		PHYCIS CHESTERI		Phycis chesteri			4	R.L. Haedrich	16SBT
382			Continental Slope		775	750-775	1972	8	16	1972-08-16	TR-120			39.8333	-70.5333	demersal		Animalia	Chordata	Actinopterygii	Perciformes	Zoarcidae	Lycenchelys		paxillus		LYCENCHELYS PAXILLUS		Lycenchelys paxillus			1	R.L. Haedrich	16SBT
383			Continental Slope		775	750-775	1972	8	16	1972-08-16	TR-120			39.8333	-70.5333	demersal		Animalia	Chordata	Actinopterygii	Gadiformes	Macrouridae	Nezumia		bairdii		NEZUMIA BAIRDII		Nezumia bairdii			7	R.L. Haedrich	16SBT
384			Continental Slope		775	750-775	1972	8	16	1972-08-16	TR-120			39.8333	-70.5333	demersal		Animalia	Chordata	Actinopterygii	Pleuronectiformes	Pleuronectidae	Glyptocephalus		cynoglossus		GLYPTOCEPHALUS CYNOGLOSSUS		Glyptocephalus cynoglossus			6	R.L. Haedrich	16SBT
385			Continental Slope		950	910-950	1972	8	16	1972-08-16	TR-121			39.8333	-70.5167	demersal		Animalia	Chordata	Actinopterygii	Gadiformes	Phycidae	Phycis		chesteri		PHYCIS CHESTERI		Phycis chesteri			1	R.L. Haedrich	16SBT
386			Continental Slope		1575	1510-1575	1972	8	16	1972-08-16	TR-122			39.9	-70.5333	demersal		Animalia	Chordata	Actinopterygii	Anguilliformes	Synaphobranchidae	Synaphobranchus		kaupii		SYNAPHOBRANCHUS KAUPI		Synaphobranchus kaupii			1	R.L. Haedrich	16SBT
387			Continental Slope		1575	1510-1575	1972	8	16	1972-08-16	TR-122			39.9	-70.5333	demersal		Animalia	Chordata	Actinopterygii	Gadiformes	Moridae	Antimora		rostrata		ANTIMORA ROSTRATA		Antimora rostrata			10	R.L. Haedrich	16SBT
388			Continental Slope		1575	1510-1575	1972	8	16	1972-08-16	TR-122			39.9	-70.5333	demersal		Animalia	Chordata	Actinopterygii	Gadiformes	Macrouridae	Nezumia		bairdii		NEZUMIA BAIRDII		Nezumia bairdii			9	R.L. Haedrich	16SBT
389			Continental Slope		600	550-600	1972	8	17	1972-08-17	TR-123			39.9167	-70.5167	demersal		Animalia	Chordata	Actinopterygii	Anguilliformes	Synaphobranchidae	Synaphobranchus		kaupii		SYNAPHOBRANCHUS KAUPI		Synaphobranchus kaupii			39	R.L. Haedrich	16SBT
390			Continental Slope		600	550-600	1972	8	17	1972-08-17	TR-123			39.9167	-70.5167	demersal		Animalia	Chordata	Actinopterygii	Gadiformes	Phycidae	Phycis		chesteri		PHYCIS CHESTERI		Phycis chesteri			15	R.L. Haedrich	16SBT
391			Continental Slope		600	550-600	1972	8	17	1972-08-17	TR-123			39.9167	-70.5167	demersal		Animalia	Chordata	Actinopterygii	Gadiformes	Merlucciidae	Merluccius		albidus		MERLUCCIUS ALBIDUS		Merluccius albidus			1	R.L. Haedrich	16SBT
392			Continental Slope		600	550-600	1972	8	17	1972-08-17	TR-123			39.9167	-70.5167	demersal		Animalia	Chordata	Actinopterygii	Perciformes	Zoarcidae	Lycenchelys		verrillii		LYCENCHELYS VERRILLI		Lycenchelys verrillii			18	R.L. Haedrich	16SBT
393			Continental Slope		600	550-600	1972	8	17	1972-08-17	TR-123			39.9167	-70.5167	demersal		Animalia	Chordata	Actinopterygii	Gadiformes	Macrouridae	Coryphaenoides		rupestris		CORYPHAENOIDES RUPESTRIS		Coryphaenoides rupestris			2	R.L. Haedrich	16SBT
394			Continental Slope		600	550-600	1972	8	17	1972-08-17	TR-123			39.9167	-70.5167	demersal		Animalia	Chordata	Actinopterygii	Gadiformes	Macrouridae	Nezumia		bairdii		NEZUMIA BAIRDII		Nezumia bairdii			37	R.L. Haedrich	16SBT
395			Continental Slope		600	550-600	1972	8	17	1972-08-17	TR-123			39.9167	-70.5167	demersal		Animalia	Chordata	Actinopterygii	Pleuronectiformes	Pleuronectidae	Glyptocephalus		cynoglossus		GLYPTOCEPHALUS CYNOGLOSSUS		Glyptocephalus cynoglossus			14	R.L. Haedrich	16SBT
396			Shelf Edge		180	175-180	1972	8	17	1972-08-17	TR-125			40.05	-70.5167	demersal	megafauna	Animalia	Chordata	Actinopterygii	Anguilliformes	Ophichthidae	Ophichthus		cruentifer		OMOCHELYS CRUENTIFER		Ophichthus cruentifer			4	R.L. Haedrich	16SBT
397			Shelf Edge		180	175-180	1972	8	17	1972-08-17	TR-125			40.05	-70.5167	demersal	megafauna	Animalia	Chordata	Actinopterygii	Gadiformes	Phycidae	Urophycis		regia		UROPHYCIS REGIUS		Urophycis regia			2	R.L. Haedrich	16SBT
398			Shelf Edge		180	175-180	1972	8	17	1972-08-17	TR-125			40.05	-70.5167	demersal	megafauna	Animalia	Chordata	Actinopterygii	Gadiformes	Merlucciidae	Merluccius		albidus		MERLUCCIUS ALBIDUS		Merluccius albidus			13	R.L. Haedrich	16SBT
399			Shelf Edge		180	175-180	1972	8	17	1972-08-17	TR-125			40.05	-70.5167	demersal	megafauna	Animalia	Chordata	Actinopterygii	Scorpaeniformes	Sebastidae	Helicolenus		dactylopterus		HELICOLENUS DACTYLOPTERUS		Helicolenus dactylopterus			5	R.L. Haedrich	16SBT
400			Shelf Edge		180	175-180	1972	8	17	1972-08-17	TR-125			40.05	-70.5167	demersal	megafauna	Animalia	Chordata	Actinopterygii	Scorpaeniformes	Peristediidae	Peristedion		miniatum		PERISTEDION MINIATUM		Peristedion miniatum			1	R.L. Haedrich	16SBT
401			Shelf Edge		180	175-180	1972	8	17	1972-08-17	TR-125			40.05	-70.5167	demersal	megafauna	Animalia	Chordata	Actinopterygii	Pleuronectiformes	Paralichthyidae	Citharichthys		arctifrons		CITHARICHTHYS ARCTIFRONS		Citharichthys arctifrons			4	R.L. Haedrich	16SBT
402			Continental Slope		1960	1820-1960	1973	2	1	1973-02-01	TR-201			39.75	-70.7833	demersal		Animalia	Chordata	Elasmobranchii	Rajiformes	Rajidae	Rajella		bathyphila		RAJA BATHYPHILA		Rajella bathyphila			1	R.L. Haedrich	40GMT
403			Continental Slope		1960	1820-1960	1973	2	1	1973-02-01	TR-201			39.75	-70.7833	demersal		Animalia	Chordata	Actinopterygii	Anguilliformes	Nettastomatidae	Venefica		procera		VENEFICA PROCERA		Venefica procera			1	R.L. Haedrich	40GMT
404			Continental Slope		1960	1820-1960	1973	2	1	1973-02-01	TR-201			39.75	-70.7833	demersal		Animalia	Chordata	Actinopterygii	Notacanthiformes	Halosauridae	Aldrovandia		phalacra		ALDROVANDIA PHALACRA		Aldrovandia phalacra			5	R.L. Haedrich	40GMT
405			Continental Slope		1960	1820-1960	1973	2	1	1973-02-01	TR-201			39.75	-70.7833	demersal		Animalia	Chordata	Actinopterygii	Notacanthiformes	Halosauridae	Halosauropsis		macrochir		HALOSAUROPSIS MACROCHIR		Halosauropsis macrochir			5	R.L. Haedrich	40GMT
406			Continental Slope		1960	1820-1960	1973	2	1	1973-02-01	TR-201			39.75	-70.7833	demersal		Animalia	Chordata	Actinopterygii	Osmeriformes	Alepocephalidae	Alepocephalus		agassizii		ALEPOCEPHALUS AGASSIZI		Alepocephalus agassizii			1	R.L. Haedrich	40GMT
407			Continental Slope		1960	1820-1960	1973	2	1	1973-02-01	TR-201			39.75	-70.7833	demersal		Animalia	Chordata	Actinopterygii	Gadiformes	Moridae	Antimora		rostrata		ANTIMORA ROSTRATA		Antimora rostrata			27	R.L. Haedrich	40GMT
408			Continental Slope		1960	1820-1960	1973	2	1	1973-02-01	TR-201			39.75	-70.7833	demersal		Animalia	Chordata	Actinopterygii	Perciformes	Zoarcidae	Lycenchelys		paxillus		LYCENCHELYS PAXILLUS		Lycenchelys paxillus			1	R.L. Haedrich	40GMT
409			Continental Slope		1960	1820-1960	1973	2	1	1973-02-01	TR-201			39.75	-70.7833	demersal		Animalia	Chordata	Actinopterygii	Gadiformes	Macrouridae	Coryphaenoides		carapinus		LIONURUS CARAPINUS		Coryphaenoides carapinus			21	R.L. Haedrich	40GMT
410			Continental Slope		947	768-947	1973	3	2	1973-03-02	TR-254			39.85	-70.7833	demersal		Animalia	Chordata	Actinopterygii	Anguilliformes	Synaphobranchidae	Synaphobranchus		kaupii		SYNAPHOBRANCHUS KAUPI		Synaphobranchus kaupii			2	R.L. Haedrich	40GMT
411			Continental Slope		947	768-947	1973	3	2	1973-03-02	TR-254			39.85	-70.7833	demersal		Animalia	Chordata	Actinopterygii	Osmeriformes	Alepocephalidae	Alepocephalus		agassizii		ALEPOCEPHALUS AGASSIZI		Alepocephalus agassizii			1	R.L. Haedrich	40GMT
412			Continental Slope		947	768-947	1973	3	2	1973-03-02	TR-254			39.85	-70.7833	demersal		Animalia	Chordata	Actinopterygii	Lophiiformes	Lophiidae	Lophius		piscatorius		LOPHIUS PISCATORIUS		Lophius piscatorius			2	R.L. Haedrich	40GMT
413			Continental Slope		947	768-947	1973	3	2	1973-03-02	TR-254			39.85	-70.7833	demersal		Animalia	Chordata	Actinopterygii	Gadiformes	Phycidae	Phycis		chesteri		PHYCIS CHESTERI		Phycis chesteri			13	R.L. Haedrich	40GMT
414			Continental Slope		947	768-947	1973	3	2	1973-03-02	TR-254			39.85	-70.7833	demersal		Animalia	Chordata	Actinopterygii	Gadiformes	Phycidae	Urophycis		tenuis		UROPHYCIS TENUIS		Urophycis tenuis			3	R.L. Haedrich	40GMT
415			Continental Slope		947	768-947	1973	3	2	1973-03-02	TR-254			39.85	-70.7833	demersal		Animalia	Chordata	Actinopterygii	Perciformes	Zoarcidae	Melanostigma		atlanticum		MELANOSTIGMA ATLANTICUM		Melanostigma atlanticum			1	R.L. Haedrich	40GMT
416			Continental Slope		947	768-947	1973	3	2	1973-03-02	TR-254			39.85	-70.7833	demersal		Animalia	Chordata	Actinopterygii	Gadiformes	Macrouridae	Nezumia		bairdii		NEZUMIA BAIRDII		Nezumia bairdii			39	R.L. Haedrich	40GMT
417			Continental Slope		947	768-947	1973	3	2	1973-03-02	TR-254			39.85	-70.7833	demersal		Animalia	Chordata	Actinopterygii	Scorpaeniformes	Cyclopteridae	Paraliparis		garmani		PARALIPARIS GARMANI		Paraliparis garmani			1	R.L. Haedrich	40GMT
418			Continental Slope		947	768-947	1973	3	2	1973-03-02	TR-254			39.85	-70.7833	demersal		Animalia	Chordata	Actinopterygii	Pleuronectiformes	Pleuronectidae	Glyptocephalus		cynoglossus		GLYPTOCEPHALUS CYNOGLOSSUS		Glyptocephalus cynoglossus			52	R.L. Haedrich	40GMT
419			Continental Slope		759	731-759	1973	11	20	1973-11-20	TR-332			39.8833	-71	demersal		Animalia	Chordata	Actinopterygii	Gadiformes	Phycidae	Phycis		chesteri		PHYCIS CHESTERI		Phycis chesteri			6	R.L. Haedrich	40GMT
420			Continental Slope		759	731-759	1973	11	20	1973-11-20	TR-332			39.8833	-71	demersal		Animalia	Chordata	Actinopterygii	Gadiformes	Macrouridae	Coryphaenoides		rupestris		CORYPHAENOIDES RUPESTRIS		Coryphaenoides rupestris			4	R.L. Haedrich	40GMT
421			Continental Slope		759	731-759	1973	11	20	1973-11-20	TR-332			39.8833	-71	demersal		Animalia	Chordata	Actinopterygii	Gadiformes	Macrouridae	Nezumia		bairdii		NEZUMIA BAIRDII		Nezumia bairdii			9	R.L. Haedrich	40GMT
422			Continental Slope		457	457-457	1973	11	20	1973-11-20	TR-333			39.95	-70.9667	demersal		Animalia	Chordata	Elasmobranchii	Rajiformes	Rajidae	Amblyraja		radiata		RAJA RADIATA		Amblyraja radiata			1	R.L. Haedrich	40GMT
423			Continental Slope		457	457-457	1973	11	20	1973-11-20	TR-333			39.95	-70.9667	demersal		Animalia	Chordata	Actinopterygii	Lophiiformes	Lophiidae	Lophius		piscatorius		LOPHIUS PISCATORIUS		Lophius piscatorius			1	R.L. Haedrich	40GMT
424			Continental Slope		457	457-457	1973	11	20	1973-11-20	TR-333			39.95	-70.9667	demersal		Animalia	Chordata	Actinopterygii	Gadiformes	Phycidae	Phycis		chesteri		PHYCIS CHESTERI		Phycis chesteri			19	R.L. Haedrich	40GMT
425			Continental Slope		457	457-457	1973	11	20	1973-11-20	TR-333			39.95	-70.9667	demersal		Animalia	Chordata	Actinopterygii	Gadiformes	Phycidae	Urophycis		tenuis		UROPHYCIS TENUIS		Urophycis tenuis			2	R.L. Haedrich	40GMT
426			Continental Slope		457	457-457	1973	11	20	1973-11-20	TR-333			39.95	-70.9667	demersal		Animalia	Chordata	Actinopterygii	Gadiformes	Merlucciidae	Merluccius		albidus		MERLUCCIUS ALBIDUS		Merluccius albidus			5	R.L. Haedrich	40GMT
427			Continental Slope		457	457-457	1973	11	20	1973-11-20	TR-333			39.95	-70.9667	demersal		Animalia	Chordata	Actinopterygii	Gadiformes	Macrouridae	Nezumia		bairdii		NEZUMIA BAIRDII		Nezumia bairdii			2	R.L. Haedrich	40GMT
428			Continental Slope		457	457-457	1973	11	20	1973-11-20	TR-333			39.95	-70.9667	demersal		Animalia	Chordata	Actinopterygii	Scorpaeniformes	Sebastidae	Helicolenus		dactylopterus		HELICOLENUS DACTYLOPTERUS		Helicolenus dactylopterus			1	R.L. Haedrich	40GMT
429			Continental Slope		457	457-457	1973	11	20	1973-11-20	TR-333			39.95	-70.9667	demersal		Animalia	Chordata	Actinopterygii	Pleuronectiformes	Pleuronectidae	Glyptocephalus		cynoglossus		GLYPTOCEPHALUS CYNOGLOSSUS		Glyptocephalus cynoglossus			1	R.L. Haedrich	40GMT
430			Continental Rise		2740	2720-2740	1975	3	13	1975-03-13	TR-415			39.2	-70.2	demersal		Animalia	Chordata	Actinopterygii	Notacanthiformes	Halosauridae	Halosauropsis		macrochir		HALOSAUROPSIS MACROCHIR		Halosauropsis macrochir			1	R.L. Haedrich	20BT
431			Continental Rise		2740	2720-2740	1975	3	13	1975-03-13	TR-415			39.2	-70.2	demersal		Animalia	Chordata	Actinopterygii	Gadiformes	Moridae	Antimora		rostrata		ANTIMORA ROSTRATA		Antimora rostrata			4	R.L. Haedrich	20BT
432			Continental Rise		2740	2720-2740	1975	3	13	1975-03-13	TR-415			39.2	-70.2	demersal		Animalia	Chordata	Actinopterygii	Gadiformes	Macrouridae	Coryphaenoides		carapinus		LIONURUS CARAPINUS		Coryphaenoides carapinus			5	R.L. Haedrich	20BT
433			Continental Rise		2740	2720-2740	1975	3	13	1975-03-13	TR-415			39.2	-70.2	demersal		Animalia	Chordata	Actinopterygii	Gadiformes	Macrouridae	Coryphaenoides		armatus		NEMATONURUS ARMATUS		Coryphaenoides armatus			9	R.L. Haedrich	20BT
434			Continental Rise		2480	2460-2480	1975	3	14	1975-03-14	TR-417			39.5	-70.6833	demersal		Animalia	Chordata	Actinopterygii	Gadiformes	Moridae	Antimora		rostrata		ANTIMORA ROSTRATA		Antimora rostrata			2	R.L. Haedrich	20BT
435			Continental Rise		2480	2460-2480	1975	3	14	1975-03-14	TR-417			39.5	-70.6833	demersal		Animalia	Chordata	Actinopterygii	Gadiformes	Macrouridae	Coryphaenoides		armatus		NEMATONURUS ARMATUS		Coryphaenoides armatus			2	R.L. Haedrich	20BT
436			Continental Rise		2530	2505-2530	1975	3	17	1975-03-17	TR-424			39.45	-70.4833	demersal		Animalia	Chordata	Actinopterygii	Anguilliformes	Synaphobranchidae	Ilyophis		brunneus		ILYOPHIS BRUNNEUS		Ilyophis brunneus			1	R.L. Haedrich	41GMT
437			Continental Rise		2530	2505-2530	1975	3	17	1975-03-17	TR-424			39.45	-70.4833	demersal		Animalia	Chordata	Actinopterygii	Notacanthiformes	Halosauridae	Halosauropsis		macrochir		HALOSAUROPSIS MACROCHIR		Halosauropsis macrochir			7	R.L. Haedrich	41GMT
438			Continental Rise		2530	2505-2530	1975	3	17	1975-03-17	TR-424			39.45	-70.4833	demersal		Animalia	Chordata	Actinopterygii	Notacanthiformes	Notacanthidae	Notacanthus		chemnitzii		NOTACANTHUS CHEMNITZI		Notacanthus chemnitzii			1	R.L. Haedrich	41GMT
439			Continental Rise		2530	2505-2530	1975	3	17	1975-03-17	TR-424			39.45	-70.4833	demersal		Animalia	Chordata	Actinopterygii	Osmeriformes	Alepocephalidae	Alepocephalus		agassizii		ALEPOCEPHALUS AGASSIZI		Alepocephalus agassizii			1	R.L. Haedrich	41GMT
440			Continental Rise		2530	2505-2530	1975	3	17	1975-03-17	TR-424			39.45	-70.4833	demersal		Animalia	Chordata	Actinopterygii	Gadiformes	Moridae	Antimora		rostrata		ANTIMORA ROSTRATA		Antimora rostrata			1	R.L. Haedrich	41GMT
441			Continental Rise		2530	2505-2530	1975	3	17	1975-03-17	TR-424			39.45	-70.4833	demersal		Animalia	Chordata	Actinopterygii	Ophidiiformes	Ophidiidae	Penopus		microphthalmus		PENOPUS MACDONALDI		Penopus microphthalmus			4	R.L. Haedrich	41GMT
442			Continental Rise		2530	2505-2530	1975	3	17	1975-03-17	TR-424			39.45	-70.4833	demersal		Animalia	Chordata	Actinopterygii	Gadiformes	Macrouridae	Coryphaenoides		carapinus		LIONURUS CARAPINUS		Coryphaenoides carapinus			8	R.L. Haedrich	41GMT
443			Continental Rise		2530	2505-2530	1975	3	17	1975-03-17	TR-424			39.45	-70.4833	demersal		Animalia	Chordata	Actinopterygii	Gadiformes	Macrouridae	Coryphaenoides		armatus		NEMATONURUS ARMATUS		Coryphaenoides armatus			7	R.L. Haedrich	41GMT
444			Continental Rise		2530	2505-2530	1975	3	17	1975-03-17	TR-424			39.45	-70.4833	demersal		Animalia	Chordata	Actinopterygii	Stephanoberyciformes	Stephanoberycidae	Acanthochaenus		luetkenii		ACANTHOCHAENUS LUTKENII		Acanthochaenus luetkenii			1	R.L. Haedrich	41GMT
445			Continental Rise		2300	2290-2300	1975	3	18	1975-03-18	TR-429			39.5833	-70.5333	demersal		Animalia	Chordata	Actinopterygii	Notacanthiformes	Halosauridae	Halosauropsis		macrochir		HALOSAUROPSIS MACROCHIR		Halosauropsis macrochir			2	R.L. Haedrich	41GMT
446			Continental Slope		1967	1885-1967	1975	7	10	1975-07-10	TR-521			39.75	-70.7167	demersal		Animalia	Chordata	Actinopterygii	Anguilliformes	Synaphobranchidae	Synaphobranchus		kaupii		SYNAPHOBRANCHUS KAUPI		Synaphobranchus kaupii			12	R.L. Haedrich	41GMT
447			Continental Slope		1967	1885-1967	1975	7	10	1975-07-10	TR-521			39.75	-70.7167	demersal		Animalia	Chordata	Actinopterygii	Notacanthiformes	Halosauridae	Aldrovandia		phalacra		ALDROVANDIA PHALACRA		Aldrovandia phalacra			1	R.L. Haedrich	41GMT
448			Continental Slope		1967	1885-1967	1975	7	10	1975-07-10	TR-521			39.75	-70.7167	demersal		Animalia	Chordata	Actinopterygii	Notacanthiformes	Halosauridae	Halosauropsis		macrochir		HALOSAUROPSIS MACROCHIR		Halosauropsis macrochir			14	R.L. Haedrich	41GMT
449			Continental Slope		1967	1885-1967	1975	7	10	1975-07-10	TR-521			39.75	-70.7167	demersal		Animalia	Chordata	Actinopterygii	Notacanthiformes	Notacanthidae	Polyacanthonotus		rissoanus		POLYACANTHONOTUS RISSOANUS		Polyacanthonotus rissoanus			1	R.L. Haedrich	41GMT
450			Continental Slope		1967	1885-1967	1975	7	10	1975-07-10	TR-521			39.75	-70.7167	demersal		Animalia	Chordata	Actinopterygii	Osmeriformes	Alepocephalidae	Alepocephalus		agassizii		ALEPOCEPHALUS AGASSIZI		Alepocephalus agassizii			7	R.L. Haedrich	41GMT
451			Continental Slope		1967	1885-1967	1975	7	10	1975-07-10	TR-521			39.75	-70.7167	demersal		Animalia	Chordata	Actinopterygii	Osmeriformes	Alepocephalidae	Bathytroctes		microlepis		GRIMATROCTES MICROLEPIS		Bathytroctes microlepis			1	R.L. Haedrich	41GMT
452			Continental Slope		1967	1885-1967	1975	7	10	1975-07-10	TR-521			39.75	-70.7167	demersal		Animalia	Chordata	Actinopterygii	Aulopiformes	Synodontidae	Bathysaurus		ferox		BATHYSAURUS AGASSIZI		Bathysaurus ferox			7	R.L. Haedrich	41GMT
453			Continental Slope		1967	1885-1967	1975	7	10	1975-07-10	TR-521			39.75	-70.7167	demersal		Animalia	Chordata	Actinopterygii	Gadiformes	Moridae	Antimora		rostrata		ANTIMORA ROSTRATA		Antimora rostrata			22	R.L. Haedrich	41GMT
454			Continental Slope		1967	1885-1967	1975	7	10	1975-07-10	TR-521			39.75	-70.7167	demersal		Animalia	Chordata	Actinopterygii	Gadiformes	Moridae	Halargyreus		johnsonii		HALARGYREUS JOHNSONII		Halargyreus johnsonii			1	R.L. Haedrich	41GMT
455			Continental Slope		1967	1885-1967	1975	7	10	1975-07-10	TR-521			39.75	-70.7167	demersal		Animalia	Chordata	Actinopterygii	Ophidiiformes	Ophidiidae	Spectrunculus		grandis		PARABASSOGIGAS CRASSUS		Spectrunculus grandis			1	R.L. Haedrich	41GMT
456			Continental Slope		1967	1885-1967	1975	7	10	1975-07-10	TR-521			39.75	-70.7167	demersal		Animalia	Chordata	Actinopterygii	Ophidiiformes	Ophidiidae	Porogadus		miles		POROGADUS MILES		Porogadus miles			1	R.L. Haedrich	41GMT
457			Continental Slope		1967	1885-1967	1975	7	10	1975-07-10	TR-521			39.75	-70.7167	demersal		Animalia	Chordata	Actinopterygii	Perciformes	Zoarcidae	Lycenchelys		paxillus		LYCENCHELYS PAXILLUS		Lycenchelys paxillus			3	R.L. Haedrich	41GMT
458			Continental Slope		1967	1885-1967	1975	7	10	1975-07-10	TR-521			39.75	-70.7167	demersal		Animalia	Chordata	Actinopterygii	Perciformes	Zoarcidae	Lycodes		terraenovae		LYCODES ATLANTICUS		Lycodes terraenovae			2	R.L. Haedrich	41GMT
459			Continental Slope		1967	1885-1967	1975	7	10	1975-07-10	TR-521			39.75	-70.7167	demersal		Animalia	Chordata	Actinopterygii	Gadiformes	Macrouridae	Coryphaenoides		carapinus		LIONURUS CARAPINUS		Coryphaenoides carapinus			45	R.L. Haedrich	41GMT
460			Continental Slope		1967	1885-1967	1975	7	10	1975-07-10	TR-521			39.75	-70.7167	demersal		Animalia	Chordata	Actinopterygii	Gadiformes	Macrouridae	Coryphaenoides		armatus		NEMATONURUS ARMATUS		Coryphaenoides armatus			2	R.L. Haedrich	41GMT
461			Continental Slope		1967	1885-1967	1975	7	10	1975-07-10	TR-521			39.75	-70.7167	demersal		Animalia	Chordata	Actinopterygii	Stephanoberyciformes	Stephanoberycidae	Acanthochaenus		luetkenii		ACANTHOCHAENUS LUTKENII		Acanthochaenus luetkenii			3	R.L. Haedrich	41GMT
462			Continental Rise		2416	2379-2416	1975	7	10	1975-07-10	TR-522			39.55	-70.7333	demersal		Animalia	Chordata	Elasmobranchii	Rajiformes	Rajidae	Bathyraja		spinicauda		RAJA SPINICAUDA		Bathyraja spinicauda			1	R.L. Haedrich	41GMT
463			Continental Rise		2416	2379-2416	1975	7	10	1975-07-10	TR-522			39.55	-70.7333	demersal		Animalia	Chordata	Actinopterygii	Anguilliformes	Synaphobranchidae	Ilyophis		brunneus		ILYOPHIS BRUNNEUS		Ilyophis brunneus			8	R.L. Haedrich	41GMT
464			Continental Rise		2416	2379-2416	1975	7	10	1975-07-10	TR-522			39.55	-70.7333	demersal		Animalia	Chordata	Actinopterygii	Notacanthiformes	Halosauridae	Halosauropsis		macrochir		HALOSAUROPSIS MACROCHIR		Halosauropsis macrochir			11	R.L. Haedrich	41GMT
465			Continental Rise		2416	2379-2416	1975	7	10	1975-07-10	TR-522			39.55	-70.7333	demersal		Animalia	Chordata	Actinopterygii	Aulopiformes	Synodontidae	Bathysaurus		ferox		BATHYSAURUS AGASSIZI		Bathysaurus ferox			2	R.L. Haedrich	41GMT
466			Continental Rise		2416	2379-2416	1975	7	10	1975-07-10	TR-522			39.55	-70.7333	demersal		Animalia	Chordata	Actinopterygii	Aulopiformes	Ipnopidae	Bathypterois		grallator		BENTHOSAURUS GRALLATOR		Bathypterois grallator			1	R.L. Haedrich	41GMT
467			Continental Rise		2416	2379-2416	1975	7	10	1975-07-10	TR-522			39.55	-70.7333	demersal		Animalia	Chordata	Actinopterygii	Gadiformes	Moridae	Antimora		rostrata		ANTIMORA ROSTRATA		Antimora rostrata			13	R.L. Haedrich	41GMT
468			Continental Rise		2416	2379-2416	1975	7	10	1975-07-10	TR-522			39.55	-70.7333	demersal		Animalia	Chordata	Actinopterygii	Ophidiiformes	Ophidiidae	Porogadus		miles		POROGADUS MILES		Porogadus miles			1	R.L. Haedrich	41GMT
469			Continental Rise		2416	2379-2416	1975	7	10	1975-07-10	TR-522			39.55	-70.7333	demersal		Animalia	Chordata	Actinopterygii	Perciformes	Zoarcidae	Lycodes		terraenovae		LYCODES ATLANTICUS		Lycodes terraenovae			1	R.L. Haedrich	41GMT
470			Continental Rise		2416	2379-2416	1975	7	10	1975-07-10	TR-522			39.55	-70.7333	demersal		Animalia	Chordata	Actinopterygii	Gadiformes	Macrouridae	Coryphaenoides		leptolepis		CHALINURA LEPTOLEPIS		Coryphaenoides leptolepis			1	R.L. Haedrich	41GMT
471			Continental Rise		2416	2379-2416	1975	7	10	1975-07-10	TR-522			39.55	-70.7333	demersal		Animalia	Chordata	Actinopterygii	Gadiformes	Macrouridae	Coryphaenoides		carapinus		LIONURUS CARAPINUS		Coryphaenoides carapinus			21	R.L. Haedrich	41GMT
472			Continental Rise		2416	2379-2416	1975	7	10	1975-07-10	TR-522			39.55	-70.7333	demersal		Animalia	Chordata	Actinopterygii	Gadiformes	Macrouridae	Coryphaenoides		armatus		NEMATONURUS ARMATUS		Coryphaenoides armatus			9	R.L. Haedrich	41GMT
473			Shelf Edge		201	201-201	1975	7	15	1975-07-15	TR-532			40.05	-70.5	demersal	megafauna	Animalia	Chordata	Actinopterygii	Gadiformes	Macrouridae	Coelorinchus		carminatus		COELORHYNCHUS CARMINATUS		Coelorinchus carminatus			3	R.L. Haedrich	16SBT
474			Shelf Edge		201	201-201	1975	7	15	1975-07-15	TR-532			40.05	-70.5	demersal	megafauna	Animalia	Chordata	Actinopterygii	Gadiformes	Macrouridae	Malacocephalus		occidentalis		VENTRIFOSSA OCCIDENTALIS		Malacocephalus occidentalis			1	R.L. Haedrich	16SBT
475			Shelf Edge		273	256-273	1972	7	24	1972-07-24	TR-18			40.0667	-70.4833		megafauna	Animalia	Arthropoda	Malacostraca	Decapoda	Solenoceridae	Solenocera		necopina		SOLENOCERA NECOPINA		Solenocera necopina			1	R.L. Haedrich	16SBT
476			Shelf Edge		273	256-273	1972	7	24	1972-07-24	TR-18			40.0667	-70.4833		megafauna	Animalia	Arthropoda	Malacostraca	Decapoda	Crangonidae	Pontophilus		brevirostris		PONTOPHILUS BREVIROSTRIS		Pontophilus brevirostris			57	R.L. Haedrich	16SBT
477			Shelf Edge		273	256-273	1972	7	24	1972-07-24	TR-18			40.0667	-70.4833		megafauna	Animalia	Arthropoda	Malacostraca	Decapoda	Hippolytidae	Bythocaris		NANA		BYTHOCARIS NANA		Bythocaris NANA			3	R.L. Haedrich	16SBT
478			Shelf Edge		273	256-273	1972	7	24	1972-07-24	TR-18			40.0667	-70.4833		megafauna	Animalia	Arthropoda	Malacostraca	Decapoda	Pandalidae	Dichelopandalus		leptocerus		DICHELOPANDALUS LEPTOCERUS		Dichelopandalus leptocerus			9	R.L. Haedrich	16SBT
479			Shelf Edge		273	256-273	1972	7	24	1972-07-24	TR-18			40.0667	-70.4833		megafauna	Animalia	Arthropoda	Malacostraca	decapoda	Pandalidae	Plesionika		TENUIPES		PLESIONIKA TENUIPES		Plesionika TENUIPES			4	R.L. Haedrich	16SBT
480			Shelf Edge		273	256-273	1972	7	24	1972-07-24	TR-18			40.0667	-70.4833		megafauna	Animalia	Echinodermata	Asteroidea	Paxillosida	Astropectinidae	Astropecten		americanus		ASTROPECTEN AMERICANUS		Astropecten americanus			235	R.L. Haedrich	16SBT
481			Shelf Edge		273	256-273	1972	7	24	1972-07-24	TR-18			40.0667	-70.4833		megafauna	Animalia	Echinodermata	Echinoidea	Spatangoida	Schizasteridae	Brisaster		fragilis		BRISASTER FRAGILIS		Brisaster fragilis			1	R.L. Haedrich	16SBT
482			Shelf Edge		161	121-161	1972	7	25	1972-07-25	TR-20			40.1	-70.4167		megafauna	Animalia	Arthropoda	Malacostraca	Decapoda	Crangonidae	Pontophilus		brevirostris		PONTOPHILUS BREVIROSTRIS		Pontophilus brevirostris			20	R.L. Haedrich	16SBT
483			Shelf Edge		161	121-161	1972	7	25	1972-07-25	TR-20			40.1	-70.4167		megafauna	Animalia	Arthropoda	Malacostraca	Decapoda	Hippolytidae	Bythocaris		NANA		BYTHOCARIS NANA		Bythocaris NANA			1	R.L. Haedrich	16SBT
484			Shelf Edge		161	121-161	1972	7	25	1972-07-25	TR-20			40.1	-70.4167		megafauna	Animalia	Arthropoda	Malacostraca	Decapoda	Galatheidae	Munida		valida		MUNIDA VALIDA		Munida valida			152	R.L. Haedrich	16SBT
485			Shelf Edge		161	121-161	1972	7	25	1972-07-25	TR-20			40.1	-70.4167		megafauna	Animalia	Arthropoda	Malacostraca	Decapoda	Cancridae	Cancer		borealis		CANCER BOREALIS		Cancer borealis			10	R.L. Haedrich	16SBT
486			Shelf Edge		161	121-161	1972	7	25	1972-07-25	TR-20			40.1	-70.4167		megafauna	Animalia	Echinodermata	Asteroidea	Paxillosida	Astropectinidae	Astropecten		americanus		ASTROPECTEN AMERICANUS		Astropecten americanus			3	R.L. Haedrich	16SBT
487			Continental Slope		393	393-393	1972	8	1	1972-08-01	TR-24			39.9667	-70.9833		megafauna	Animalia	Cnidaria	Anthozoa	Actiniaria	Hormathiidae	Actinauge		verrilli		ACTINAUGE VERRILLI		Actinauge verrilli			1	R.L. Haedrich	16SBT
488			Continental Slope		393	393-393	1972	8	1	1972-08-01	TR-24			39.9667	-70.9833		megafauna	Animalia	Cnidaria	Anthozoa	Actiniaria	Actinostolidae	Actinostola		callosa		ACTINOSTOLA CALLOSA		Actinostola callosa			1	R.L. Haedrich	16SBT
489			Continental Rise		2300	2290-2300	1975	3	18	1975-03-18	TR-429			39.5833	-70.5333	demersal		Animalia	Chordata	Actinopterygii	Aulopiformes	Synodontidae	Bathysaurus		ferox		BATHYSAURUS AGASSIZI		Bathysaurus ferox			1	R.L. Haedrich	41GMT
490			Continental Rise		2300	2290-2300	1975	3	18	1975-03-18	TR-429			39.5833	-70.5333	demersal		Animalia	Chordata	Actinopterygii	Ophidiiformes	Ophidiidae	Porogadus		miles		POROGADUS MILES		Porogadus miles			1	R.L. Haedrich	41GMT
491			Continental Rise		2300	2290-2300	1975	3	18	1975-03-18	TR-429			39.5833	-70.5333	demersal		Animalia	Chordata	Actinopterygii	Gadiformes	Macrouridae	Coryphaenoides		carapinus		LIONURUS CARAPINUS		Coryphaenoides carapinus			1	R.L. Haedrich	41GMT
492			Continental Rise		2300	2290-2300	1975	3	18	1975-03-18	TR-429			39.5833	-70.5333	demersal		Animalia	Chordata	Actinopterygii	Gadiformes	Macrouridae	Coryphaenoides		armatus		NEMATONURUS ARMATUS		Coryphaenoides armatus			1	R.L. Haedrich	41GMT
493			Continental Rise		2155	2080-2155	1975	3	19	1975-03-19	TR-431			39.65	-70.4333	demersal		Animalia	Chordata	Elasmobranchii	Rajiformes	Rajidae	Rajella		bathyphila		RAJA BATHYPHILA		Rajella bathyphila			1	R.L. Haedrich	41GMT
494			Continental Rise		2155	2080-2155	1975	3	19	1975-03-19	TR-431			39.65	-70.4333	demersal		Animalia	Chordata	Actinopterygii	Notacanthiformes	Halosauridae	Halosauropsis		macrochir		HALOSAUROPSIS MACROCHIR		Halosauropsis macrochir			4	R.L. Haedrich	41GMT
495			Continental Rise		2155	2080-2155	1975	3	19	1975-03-19	TR-431			39.65	-70.4333	demersal		Animalia	Chordata	Actinopterygii	Osmeriformes	Alepocephalidae	Alepocephalus		agassizii		ALEPOCEPHALUS AGASSIZI		Alepocephalus agassizii			4	R.L. Haedrich	41GMT
496			Continental Rise		2155	2080-2155	1975	3	19	1975-03-19	TR-431			39.65	-70.4333	demersal		Animalia	Chordata	Actinopterygii	Osmeriformes	Alepocephalidae	Narcetes		stomias		NARCETES PLURISERIALIS		Narcetes stomias			1	R.L. Haedrich	41GMT
497			Continental Rise		2155	2080-2155	1975	3	19	1975-03-19	TR-431			39.65	-70.4333	demersal		Animalia	Chordata	Actinopterygii	Osmeriformes	Platytroctidae	Normichthys		operosus		NORMICHTHYS OPEROSA		Normichthys operosus			1	R.L. Haedrich	41GMT
498			Continental Rise		2155	2080-2155	1975	3	19	1975-03-19	TR-431			39.65	-70.4333	demersal		Animalia	Chordata	Actinopterygii	Gadiformes	Moridae	Antimora		rostrata		ANTIMORA ROSTRATA		Antimora rostrata			45	R.L. Haedrich	41GMT
499			Continental Rise		2155	2080-2155	1975	3	19	1975-03-19	TR-431			39.65	-70.4333	demersal		Animalia	Chordata	Actinopterygii	Ophidiiformes	Ophidiidae	Porogadus		miles		POROGADUS MILES		Porogadus miles			1	R.L. Haedrich	41GMT
500			Continental Rise		2155	2080-2155	1975	3	19	1975-03-19	TR-431			39.65	-70.4333	demersal		Animalia	Chordata	Actinopterygii	Gadiformes	Macrouridae	Coryphaenoides		carapinus		LIONURUS CARAPINUS		Coryphaenoides carapinus			8	R.L. Haedrich	41GMT
501			Continental Rise		2155	2080-2155	1975	3	19	1975-03-19	TR-431			39.65	-70.4333	demersal		Animalia	Chordata	Actinopterygii	Gadiformes	Macrouridae	Coryphaenoides		armatus		NEMATONURUS ARMATUS		Coryphaenoides armatus			2	R.L. Haedrich	41GMT
502			Continental Rise		2155	2080-2155	1975	3	19	1975-03-19	TR-431			39.65	-70.4333	demersal		Animalia	Chordata	Actinopterygii	Stephanoberyciformes	Stephanoberycidae	Acanthochaenus		luetkenii		ACANTHOCHAENUS LUTKENII		Acanthochaenus luetkenii			2	R.L. Haedrich	41GMT
503			Continental Rise		2450	2350-2450	1975	3	19	1975-03-19	TR-432			39.5167	-70.3333	demersal		Animalia	Chordata	Actinopterygii	Notacanthiformes	Halosauridae	Halosauropsis		macrochir		HALOSAUROPSIS MACROCHIR		Halosauropsis macrochir			8	R.L. Haedrich	41GMT
504			Continental Rise		2450	2350-2450	1975	3	19	1975-03-19	TR-432			39.5167	-70.3333	demersal		Animalia	Chordata	Actinopterygii	Lophiiformes	Chaunacidae	Chaunax		pictus		CHAUNAX PICTUS		Chaunax pictus			1	R.L. Haedrich	41GMT
505			Continental Rise		2450	2350-2450	1975	3	19	1975-03-19	TR-432			39.5167	-70.3333	demersal		Animalia	Chordata	Actinopterygii	Gadiformes	Moridae	Antimora		rostrata		ANTIMORA ROSTRATA		Antimora rostrata			7	R.L. Haedrich	41GMT
506			Continental Rise		2450	2350-2450	1975	3	19	1975-03-19	TR-432			39.5167	-70.3333	demersal		Animalia	Chordata	Actinopterygii	Gadiformes	Macrouridae	Coryphaenoides		leptolepis		CHALINURA LEPTOLEPIS		Coryphaenoides leptolepis			1	R.L. Haedrich	41GMT
507			Continental Rise		2450	2350-2450	1975	3	19	1975-03-19	TR-432			39.5167	-70.3333	demersal		Animalia	Chordata	Actinopterygii	Gadiformes	Macrouridae	Coryphaenoides		carapinus		LIONURUS CARAPINUS		Coryphaenoides carapinus			3	R.L. Haedrich	41GMT
508			Continental Rise		2450	2350-2450	1975	3	19	1975-03-19	TR-432			39.5167	-70.3333	demersal		Animalia	Chordata	Actinopterygii	Gadiformes	Macrouridae	Coryphaenoides		armatus		NEMATONURUS ARMATUS		Coryphaenoides armatus			5	R.L. Haedrich	41GMT
509			Continental Rise		2663	2635-2663	1975	7	3	1975-07-03	TR-500			39.2333	-70.4667	demersal		Animalia	Chordata	Actinopterygii	Notacanthiformes	Notacanthidae	Polyacanthonotus		africanus		POLYACANTHONOTUS AFRICANUS		Polyacanthonotus africanus			1	R.L. Haedrich	41GMT
510			Continental Rise		2654	2654-2654	1975	7	7	1975-07-07	TR-509			39.2	-70.3	demersal		Animalia	Chordata	Actinopterygii	Notacanthiformes	Halosauridae	Halosauropsis		macrochir		HALOSAUROPSIS MACROCHIR		Halosauropsis macrochir			2	R.L. Haedrich	41GMT
511			Continental Rise		2654	2654-2654	1975	7	7	1975-07-07	TR-509			39.2	-70.3	demersal		Animalia	Chordata	Actinopterygii	Gadiformes	Macrouridae	Coryphaenoides		leptolepis		CHALINURA LEPTOLEPIS		Coryphaenoides leptolepis			1	R.L. Haedrich	41GMT
512			Continental Rise		2654	2654-2654	1975	7	7	1975-07-07	TR-509			39.2	-70.3	demersal		Animalia	Chordata	Actinopterygii	Gadiformes	Macrouridae	Coryphaenoides		carapinus		LIONURUS CARAPINUS		Coryphaenoides carapinus			2	R.L. Haedrich	41GMT
513			Continental Rise		2654	2654-2654	1975	7	7	1975-07-07	TR-509			39.2	-70.3	demersal		Animalia	Chordata	Actinopterygii	Gadiformes	Macrouridae	Coryphaenoides		armatus		NEMATONURUS ARMATUS		Coryphaenoides armatus			24	R.L. Haedrich	41GMT
514			Continental Rise		2315	2306-2315	1975	7	8	1975-07-08	TR-510			39.55	-70.1667	demersal		Animalia	Chordata	Elasmobranchii	Rajiformes	Rajidae	Amblyraja		jenseni		RAJA JENSENI		Amblyraja jenseni			1	R.L. Haedrich	41GMT
515			Continental Rise		2315	2306-2315	1975	7	8	1975-07-08	TR-510			39.55	-70.1667	demersal		Animalia	Chordata	Actinopterygii	Notacanthiformes	Halosauridae	Halosauropsis		macrochir		HALOSAUROPSIS MACROCHIR		Halosauropsis macrochir			3	R.L. Haedrich	41GMT
516			Continental Rise		2315	2306-2315	1975	7	8	1975-07-08	TR-510			39.55	-70.1667	demersal		Animalia	Chordata	Actinopterygii	Osmeriformes	Alepocephalidae	Alepocephalus		agassizii		ALEPOCEPHALUS AGASSIZI		Alepocephalus agassizii			2	R.L. Haedrich	41GMT
517			Continental Rise		2315	2306-2315	1975	7	8	1975-07-08	TR-510			39.55	-70.1667	demersal		Animalia	Chordata	Actinopterygii	Gadiformes	Moridae	Antimora		rostrata		ANTIMORA ROSTRATA		Antimora rostrata			19	R.L. Haedrich	41GMT
518			Continental Rise		2315	2306-2315	1975	7	8	1975-07-08	TR-510			39.55	-70.1667	demersal		Animalia	Chordata	Actinopterygii	Gadiformes	Macrouridae	Coryphaenoides		carapinus		LIONURUS CARAPINUS		Coryphaenoides carapinus			16	R.L. Haedrich	41GMT
519			Continental Rise		2315	2306-2315	1975	7	8	1975-07-08	TR-510			39.55	-70.1667	demersal		Animalia	Chordata	Actinopterygii	Gadiformes	Macrouridae	Coryphaenoides		armatus		NEMATONURUS ARMATUS		Coryphaenoides armatus			2	R.L. Haedrich	41GMT
520			Continental Slope		1912	1830-1912	1975	7	8	1975-07-08	TR-511			39.7333	-70.4833	demersal		Animalia	Chordata	Elasmobranchii	Rajiformes	Rajidae	Rajella		bathyphila		RAJA BATHYPHILA		Rajella bathyphila			1	R.L. Haedrich	41GMT
521			Continental Slope		1912	1830-1912	1975	7	8	1975-07-08	TR-511			39.7333	-70.4833	demersal		Animalia	Chordata	Actinopterygii	Anguilliformes	Synaphobranchidae	Synaphobranchus		kaupii		SYNAPHOBRANCHUS KAUPI		Synaphobranchus kaupii			1	R.L. Haedrich	41GMT
522			Continental Slope		1912	1830-1912	1975	7	8	1975-07-08	TR-511			39.7333	-70.4833	demersal		Animalia	Chordata	Actinopterygii	Notacanthiformes	Halosauridae	Halosauropsis		macrochir		HALOSAUROPSIS MACROCHIR		Halosauropsis macrochir			4	R.L. Haedrich	41GMT
523			Continental Slope		1912	1830-1912	1975	7	8	1975-07-08	TR-511			39.7333	-70.4833	demersal		Animalia	Chordata	Actinopterygii	Notacanthiformes	Notacanthidae	Polyacanthonotus		rissoanus		POLYACANTHONOTUS RISSOANUS		Polyacanthonotus rissoanus			1	R.L. Haedrich	41GMT
524			Continental Slope		1912	1830-1912	1975	7	8	1975-07-08	TR-511			39.7333	-70.4833	demersal		Animalia	Chordata	Actinopterygii	Osmeriformes	Alepocephalidae	Alepocephalus		agassizii		ALEPOCEPHALUS AGASSIZI		Alepocephalus agassizii			8	R.L. Haedrich	41GMT
525			Continental Slope		1912	1830-1912	1975	7	8	1975-07-08	TR-511			39.7333	-70.4833	demersal		Animalia	Chordata	Actinopterygii	Aulopiformes	Synodontidae	Bathysaurus		ferox		BATHYSAURUS AGASSIZI		Bathysaurus ferox			4	R.L. Haedrich	41GMT
526			Continental Slope		1912	1830-1912	1975	7	8	1975-07-08	TR-511			39.7333	-70.4833	demersal		Animalia	Chordata	Actinopterygii	Gadiformes	Moridae	Antimora		rostrata		ANTIMORA ROSTRATA		Antimora rostrata			16	R.L. Haedrich	41GMT
527			Continental Slope		1912	1830-1912	1975	7	8	1975-07-08	TR-511			39.7333	-70.4833	demersal		Animalia	Chordata	Actinopterygii	Perciformes	Zoarcidae	Lycenchelys		paxillus		LYCENCHELYS PAXILLUS		Lycenchelys paxillus			1	R.L. Haedrich	41GMT
528			Continental Slope		1912	1830-1912	1975	7	8	1975-07-08	TR-511			39.7333	-70.4833	demersal		Animalia	Chordata	Actinopterygii	Gadiformes	Macrouridae	Coryphaenoides		carapinus		LIONURUS CARAPINUS		Coryphaenoides carapinus			35	R.L. Haedrich	41GMT
529			Continental Slope		1967	1885-1967	1975	7	10	1975-07-10	TR-521			39.75	-70.7167	demersal		Animalia	Chordata	Actinopterygii	Anguilliformes	Nettastomatidae	Venefica		procera		VENEFICA PROCERA		Venefica procera			1	R.L. Haedrich	41GMT
530			Continental Slope		1967	1885-1967	1975	7	10	1975-07-10	TR-521			39.75	-70.7167	demersal		Animalia	Chordata	Actinopterygii	Anguilliformes	Synaphobranchidae	Histiobranchus		bathybius		HISTIOBRANCHUS BATHYBIUS		Histiobranchus bathybius			1	R.L. Haedrich	41GMT
531			Continental Slope		1967	1885-1967	1975	7	10	1975-07-10	TR-521			39.75	-70.7167	demersal		Animalia	Chordata	Actinopterygii	Anguilliformes	Synaphobranchidae	Ilyophis		brunneus		ILYOPHIS BRUNNEUS		Ilyophis brunneus			2	R.L. Haedrich	41GMT
532			Continental Slope		393	393-393	1972	8	1	1972-08-01	TR-24			39.9667	-70.9833		megafauna	Animalia	Cnidaria	Anthozoa	Actiniaria	Actiniidae	Bolocera		tuediae		BOLOCERA TUEDIAE		Bolocera tuediae			10	R.L. Haedrich	16SBT
533			Continental Slope		393	393-393	1972	8	1	1972-08-01	TR-24			39.9667	-70.9833		megafauna	Animalia	Annelida	Polychaeta	Eunicida	Onuphidae	Hyalinoecia		artifex		HYALINOECIA ARTIFEX		Hyalinoecia artifex			17	R.L. Haedrich	16SBT
534			Continental Slope		393	393-393	1972	8	1	1972-08-01	TR-24			39.9667	-70.9833		megafauna	Animalia	Arthropoda	Malacostraca	Decapoda	Geryonidae	Geryon		quinquedens		GERYON QUINQUEDENS		Geryon quinquedens			5	R.L. Haedrich	16SBT
535			Continental Slope		393	393-393	1972	8	1	1972-08-01	TR-24			39.9667	-70.9833		megafauna	Animalia	Echinodermata	Asteroidea	Valvatida	Pseudarchasteridae	Pseudarchaster		parelii		PSEUDARCHASTER PARELII		Pseudarchaster parelii			1	R.L. Haedrich	16SBT
536			Continental Slope		490	460-490	1972	8	10	1972-08-10	TR-102			39.9667	-70.7167		megafauna	Animalia	Cnidaria	Anthozoa	Actiniaria	Hormathiidae	Actinauge		verrilli		ACTINAUGE VERRILLI		Actinauge verrilli			1	R.L. Haedrich	16SBT
537			Continental Slope		490	460-490	1972	8	10	1972-08-10	TR-102			39.9667	-70.7167		megafauna	Animalia	Annelida	Polychaeta	Eunicida	Onuphidae	Hyalinoecia		artifex		HYALINOECIA ARTIFEX		Hyalinoecia artifex			68	R.L. Haedrich	16SBT
538			Continental Slope		490	460-490	1972	8	10	1972-08-10	TR-102			39.9667	-70.7167		megafauna	Animalia	Arthropoda	Malacostraca	Decapoda	Crangonidae	Pontophilus		norvegicus		PONTOPHILUS NORVEGICUS		Pontophilus norvegicus			2	R.L. Haedrich	16SBT
539			Continental Slope		490	460-490	1972	8	10	1972-08-10	TR-102			39.9667	-70.7167		megafauna	Animalia	Arthropoda	Malacostraca	Decapoda	Hippolytidae	Bythocaris		NANA		BYTHOCARIS NANA		Bythocaris NANA			1	R.L. Haedrich	16SBT
540			Continental Slope		490	460-490	1972	8	10	1972-08-10	TR-102			39.9667	-70.7167		megafauna	Animalia	Arthropoda	Malacostraca	Decapoda	Geryonidae	Geryon		quinquedens		GERYON QUINQUEDENS		Geryon quinquedens			7	R.L. Haedrich	16SBT
541			Continental Slope		560	540-560	1972	8	10	1972-08-10	TR-103			39.9167	-70.8167		megafauna	Animalia	Cnidaria	Anthozoa	Actiniaria	Hormathiidae	Actinauge		verrilli		ACTINAUGE VERRILLI		Actinauge verrilli			2	R.L. Haedrich	16SBT
542			Continental Slope		560	540-560	1972	8	10	1972-08-10	TR-103			39.9167	-70.8167		megafauna	Animalia	Annelida	Polychaeta	Eunicida	Onuphidae	Hyalinoecia		artifex		HYALINOECIA ARTIFEX		Hyalinoecia artifex			44	R.L. Haedrich	16SBT
543			Continental Slope		560	540-560	1972	8	10	1972-08-10	TR-103			39.9167	-70.8167		megafauna	Animalia	Arthropoda	Malacostraca	Decapoda	Crangonidae	Pontophilus		norvegicus		PONTOPHILUS NORVEGICUS		Pontophilus norvegicus			1	R.L. Haedrich	16SBT
544			Continental Slope		560	540-560	1972	8	10	1972-08-10	TR-103			39.9167	-70.8167		megafauna	Animalia	Arthropoda	Malacostraca	Decapoda	Pandalidae	Pandalus		propinquus		PANDALUS PROPINQUUS		Pandalus propinquus			1	R.L. Haedrich	16SBT
545			Continental Slope		560	540-560	1972	8	10	1972-08-10	TR-103			39.9167	-70.8167		megafauna	Animalia	Arthropoda	Malacostraca	Decapoda	Pandalidae	Plesionika		acanthonotus		PLESIONIKA ACANTHONOTUS		Plesionika acanthonotus			1	R.L. Haedrich	16SBT
546			Continental Slope		560	540-560	1972	8	10	1972-08-10	TR-103			39.9167	-70.8167		megafauna	Animalia	Arthropoda	Malacostraca	Decapoda	Geryonidae	Geryon		quinquedens		GERYON QUINQUEDENS		Geryon quinquedens			26	R.L. Haedrich	16SBT
547			Continental Slope		560	540-560	1972	8	10	1972-08-10	TR-103			39.9167	-70.8167		megafauna	Animalia	Echinodermata	Asteroidea	Paxillosida	Astropectinidae	Plutonaster		intermedius		PLUTONASTER INTERMEDIUS		Plutonaster intermedius			3	R.L. Haedrich	16SBT
548			Continental Slope		670	630-670	1972	8	10	1972-08-10	TR-104			39.9	-70.8833		megafauna	Animalia	Annelida	Polychaeta	Eunicida	Onuphidae	Hyalinoecia		artifex		HYALINOECIA ARTIFEX		Hyalinoecia artifex			22	R.L. Haedrich	16SBT
549			Continental Slope		670	630-670	1972	8	10	1972-08-10	TR-104			39.9	-70.8833		megafauna	Animalia	Arthropoda	Malacostraca	Decapoda	Galatheidae	Munida		valida		MUNIDA VALIDA		Munida valida			1	R.L. Haedrich	16SBT
550			Continental Slope		670	630-670	1972	8	10	1972-08-10	TR-104			39.9	-70.8833		megafauna	Animalia	Arthropoda	Malacostraca	Decapoda	Geryonidae	Geryon		quinquedens		GERYON QUINQUEDENS		Geryon quinquedens			6	R.L. Haedrich	16SBT
551			Continental Slope		880	875-880	1972	8	10	1972-08-10	TR-105			39.85	-70.9333		megafauna	Animalia	Mollusca	Cephalopoda	Octopoda	Octopodidae	Bathypolypus		arcticus		BATHYPOLYPUS ARCTICUS		Bathypolypus arcticus			1	R.L. Haedrich	16SBT
552			Continental Slope		925	910-925	1972	8	10	1972-08-10	TR-106			39.8667	-70.9333		megafauna	Animalia	Arthropoda	Malacostraca	Decapoda	Geryonidae	Geryon		quinquedens		GERYON QUINQUEDENS		Geryon quinquedens			4	R.L. Haedrich	16SBT
553			Continental Slope		800	780-800	1972	8	11	1972-08-11	TR-107			39.8833	-70.9		megafauna	Animalia	Annelida	Polychaeta	Eunicida	Onuphidae	Hyalinoecia		artifex		HYALINOECIA ARTIFEX		Hyalinoecia artifex			2	R.L. Haedrich	16SBT
554			Continental Slope		800	780-800	1972	8	11	1972-08-11	TR-107			39.8833	-70.9		megafauna	Animalia	Arthropoda	Malacostraca	Decapoda	Galatheidae	Munida		valida		MUNIDA VALIDA		Munida valida			1	R.L. Haedrich	16SBT
555			Continental Slope		800	780-800	1972	8	11	1972-08-11	TR-107			39.8833	-70.9		megafauna	Animalia	Arthropoda	Malacostraca	Decapoda	Geryonidae	Geryon		quinquedens		GERYON QUINQUEDENS		Geryon quinquedens			13	R.L. Haedrich	16SBT
556			Continental Slope		800	780-800	1972	8	11	1972-08-11	TR-107			39.8833	-70.9		megafauna	Animalia	Echinodermata	Asteroidea	Paxillosida	Astropectinidae	Plutonaster		intermedius		PLUTONASTER INTERMEDIUS		Plutonaster intermedius			1	R.L. Haedrich	16SBT
557			Continental Slope		1120	1070-1120	1972	8	11	1972-08-11	TR-108			39.8167	-70.95		megafauna	Animalia	Cnidaria	Anthozoa	Actiniaria	Hormathiidae	Actinauge		verrilli		ACTINAUGE VERRILLI		Actinauge verrilli			2	R.L. Haedrich	16SBT
558			Continental Slope		1120	1070-1120	1972	8	11	1972-08-11	TR-108			39.8167	-70.95		megafauna	Animalia	Cnidaria	Anthozoa	Scleractinia	Flabellidae	Flabellum		GOODEI		FLABELLUM GOODEI		Flabellum GOODEI			1	R.L. Haedrich	16SBT
559			Continental Slope		1120	1070-1120	1972	8	11	1972-08-11	TR-108			39.8167	-70.95		megafauna	Animalia	Arthropoda	Pycnogonida	Pantopoda	Colossendeidae	Colossendeis		colossea		COLOSSENDEIS COLOSSEA		Colossendeis colossea			1	R.L. Haedrich	16SBT
560			Continental Slope		1120	1070-1120	1972	8	11	1972-08-11	TR-108			39.8167	-70.95		megafauna	Animalia	Arthropoda	Malacostraca	Decapoda	Geryonidae	Geryon		quinquedens		GERYON QUINQUEDENS		Geryon quinquedens			13	R.L. Haedrich	16SBT
561			Continental Slope		1120	1070-1120	1972	8	11	1972-08-11	TR-108			39.8167	-70.95		megafauna	Animalia	Echinodermata	Echinoidea	Echinothuroida	Echinothuridae	Hygrosoma		petersii		HYGROSOMA PETERSII		Hygrosoma petersii			1	R.L. Haedrich	16SBT
562			Continental Slope		1120	1070-1120	1972	8	11	1972-08-11	TR-108			39.8167	-70.95		megafauna	Animalia	Echinodermata	Ophiuroidea	Ophiurida	Ophiolepididae	Ophiomusium		lymani		OPHIOMUSIUM LYMANI		Ophiomusium lymani			1	R.L. Haedrich	16SBT
563			Continental Slope		1290	1250-1290	1972	8	11	1972-08-11	TR-109			39.8167	-70.9167		megafauna	Animalia	Cnidaria	Anthozoa	Actiniaria	Hormathiidae	Actinauge		verrilli		ACTINAUGE VERRILLI		Actinauge verrilli			1	R.L. Haedrich	16SBT
564			Continental Slope		1290	1250-1290	1972	8	11	1972-08-11	TR-109			39.8167	-70.9167		megafauna	Animalia	Arthropoda	Pycnogonida	Pantopoda	Colossendeidae	Colossendeis		colossea		COLOSSENDEIS COLOSSEA		Colossendeis colossea			1	R.L. Haedrich	16SBT
565			Continental Slope		1290	1250-1290	1972	8	11	1972-08-11	TR-109			39.8167	-70.9167		megafauna	Animalia	Arthropoda	Malacostraca	Decapoda	Nematocarcinidae	Nematocarcinus		ensifer		NEMATOCARCINUS ENSIFER		Nematocarcinus ensifer			5	R.L. Haedrich	16SBT
566			Continental Slope		1290	1250-1290	1972	8	11	1972-08-11	TR-109			39.8167	-70.9167		megafauna	Animalia	Arthropoda	Malacostraca	Decapoda	Polychelidae	Stereomastis		nana		STEREOMASTIS NANA		Stereomastis nana			3	R.L. Haedrich	16SBT
567			Continental Slope		1290	1250-1290	1972	8	11	1972-08-11	TR-109			39.8167	-70.9167		megafauna	Animalia	Arthropoda	Malacostraca	Decapoda	Galatheidae	Munidopsis		curvirostra		MUNIDOPSIS CURVIROSTRA		Munidopsis curvirostra			3	R.L. Haedrich	16SBT
568			Continental Slope		1290	1250-1290	1972	8	11	1972-08-11	TR-109			39.8167	-70.9167		megafauna	Animalia	Arthropoda	Malacostraca	Decapoda	Geryonidae	Geryon		quinquedens		GERYON QUINQUEDENS		Geryon quinquedens			9	R.L. Haedrich	16SBT
569			Continental Slope		1290	1250-1290	1972	8	11	1972-08-11	TR-109			39.8167	-70.9167		megafauna	Animalia	Echinodermata	Asteroidea	Paxillosida	Astropectinidae	Plutonaster		intermedius		PLUTONASTER INTERMEDIUS		Plutonaster intermedius			4	R.L. Haedrich	16SBT
570			Continental Slope		1290	1250-1290	1972	8	11	1972-08-11	TR-109			39.8167	-70.9167		megafauna	Animalia	Echinodermata	Asteroidea	Velatida	Solasteridae	Solaster		benedicti		SOLASTER BENEDICTI		Solaster benedicti			1	R.L. Haedrich	16SBT
571			Continental Slope		1290	1250-1290	1972	8	11	1972-08-11	TR-109			39.8167	-70.9167		megafauna	Animalia	Echinodermata	Echinoidea	Echinothuroida	Echinothuridae	Hygrosoma		petersii		HYGROSOMA PETERSII		Hygrosoma petersii			3	R.L. Haedrich	16SBT
572			Continental Slope		1290	1250-1290	1972	8	11	1972-08-11	TR-109			39.8167	-70.9167		megafauna	Animalia	Echinodermata	Ophiuroidea	Ophiurida	Ophiolepididae	Ophiomusium		lymani		OPHIOMUSIUM LYMANI		Ophiomusium lymani			26	R.L. Haedrich	16SBT
573			Continental Slope		1290	1250-1290	1972	8	11	1972-08-11	TR-109			39.8167	-70.9167		megafauna	Animalia	Echinodermata	Ophiuroidea	Ophiurida	Ophiuridae	Ophiocten		gracilis		OPHIURA SIGNATA		Ophiocten gracilis			1	R.L. Haedrich	16SBT
574			Continental Slope		1290	1250-1290	1972	8	11	1972-08-11	TR-109			39.8167	-70.9167		megafauna	Animalia	Echinodermata	Holothuroidea	Molpadiida	Molpadiidae	Molpadia		musculus		MOLPADIA MUSCULUS		Molpadia musculus			1	R.L. Haedrich	16SBT
575			Continental Slope		445	430-445	1972	8	12	1972-08-12	TR-110			39.95	-70.7167		megafauna	Animalia	Cnidaria	Anthozoa	Actiniaria	Actiniidae	Bolocera		tuediae		BOLOCERA TUEDIAE		Bolocera tuediae			3	R.L. Haedrich	16SBT
576			Continental Slope		445	430-445	1972	8	12	1972-08-12	TR-110			39.95	-70.7167		megafauna	Animalia	Annelida	Polychaeta	Eunicida	Onuphidae	Hyalinoecia		artifex		HYALINOECIA ARTIFEX		Hyalinoecia artifex			30	R.L. Haedrich	16SBT
577			Continental Slope		445	430-445	1972	8	12	1972-08-12	TR-110			39.95	-70.7167		megafauna	Animalia	Mollusca	Cephalopoda	Octopoda	Octopodidae	Bathypolypus		arcticus		BATHYPOLYPUS ARCTICUS		Bathypolypus arcticus			1	R.L. Haedrich	16SBT
578			Continental Slope		445	430-445	1972	8	12	1972-08-12	TR-110			39.95	-70.7167		megafauna	Animalia	Arthropoda	Malacostraca	Decapoda	Crangonidae	Parapontophilus		gracilis	gracilis	PONTOPHILUS GRACILIS		Parapontophilus gracilis gracilis			1	R.L. Haedrich	16SBT
579			Continental Slope		445	430-445	1972	8	12	1972-08-12	TR-110			39.95	-70.7167		megafauna	Animalia	Arthropoda	Malacostraca	Decapoda	Geryonidae	Geryon		quinquedens		GERYON QUINQUEDENS		Geryon quinquedens			1	R.L. Haedrich	16SBT
580			Shelf Edge		290	275-290	1972	8	12	1972-08-12	TR-111			40	-70.7833		megafauna	Animalia	Cnidaria	Anthozoa	Pennatulacea	Pennatulidae	Pennatula		aculeata		PENNATULA ACULEATA		Pennatula aculeata			1	R.L. Haedrich	16SBT
581			Shelf Edge		290	275-290	1972	8	12	1972-08-12	TR-111			40	-70.7833		megafauna	Animalia	Cnidaria	Anthozoa	Actiniaria	Actiniidae	Bolocera		tuediae		BOLOCERA TUEDIAE		Bolocera tuediae			13	R.L. Haedrich	16SBT
582			Shelf Edge		290	275-290	1972	8	12	1972-08-12	TR-111			40	-70.7833		megafauna	Animalia	Arthropoda	Malacostraca	Decapoda	Penaeidae	Penaeopsis		serrata		PENAEOPSIS SERRATA		Penaeopsis serrata			1	R.L. Haedrich	16SBT
583			Shelf Edge		290	275-290	1972	8	12	1972-08-12	TR-111			40	-70.7833		megafauna	Animalia	Arthropoda	Malacostraca	Decapoda	Hippolytidae	Bythocaris		NANA		BYTHOCARIS NANA		Bythocaris NANA			1	R.L. Haedrich	16SBT
584			Shelf Edge		290	275-290	1972	8	12	1972-08-12	TR-111			40	-70.7833		megafauna	Animalia	Arthropoda	Malacostraca	Decapoda	Pandalidae	Dichelopandalus		leptocerus		DICHELOPANDALUS LEPTOCERUS		Dichelopandalus leptocerus			30	R.L. Haedrich	16SBT
585			Shelf Edge		290	275-290	1972	8	12	1972-08-12	TR-111			40	-70.7833		megafauna	Animalia	Arthropoda	Malacostraca	Decapoda	Pandalidae	Parapandalus		WILLISI		PARAPANDALUS WILLISI		Parapandalus WILLISI			7	R.L. Haedrich	16SBT
586			Shelf Edge		290	275-290	1972	8	12	1972-08-12	TR-111			40	-70.7833		megafauna	Animalia	Arthropoda	Malacostraca	Decapoda	Pandalidae	Parapandalus		WILLISI		PARAPANDALUS WILLISI		Parapandalus WILLISI			1	R.L. Haedrich	16SBT
587			Shelf Edge		290	275-290	1972	8	12	1972-08-12	TR-111			40	-70.7833		megafauna	Animalia	Arthropoda	Malacostraca	Decapoda	Cancridae	Cancer		borealis		CANCER BOREALIS		Cancer borealis			3	R.L. Haedrich	16SBT
588			Shelf Edge		190	190-190	1972	8	12	1972-08-12	TR-112			40.05	-70.8167		megafauna	Animalia	Arthropoda	Malacostraca	Decapoda	Penaeidae	Parapenaeus		americanus		PARAPENAEUS AMERICANUS		Parapenaeus americanus			2	R.L. Haedrich	16SBT
589			Shelf Edge		190	190-190	1972	8	12	1972-08-12	TR-112			40.05	-70.8167		megafauna	Animalia	Arthropoda	Malacostraca	Decapoda	Crangonidae	Pontophilus		brevirostris		PONTOPHILUS BREVIROSTRIS		Pontophilus brevirostris			248	R.L. Haedrich	16SBT
590			Shelf Edge		190	190-190	1972	8	12	1972-08-12	TR-112			40.05	-70.8167		megafauna	Animalia	Arthropoda	Malacostraca	Decapoda	Hippolytidae	Bythocaris		NANA		BYTHOCARIS NANA		Bythocaris NANA			9	R.L. Haedrich	16SBT
591			Shelf Edge		190	190-190	1972	8	12	1972-08-12	TR-112			40.05	-70.8167		megafauna	Animalia	Arthropoda	Malacostraca	Decapoda	Hippolytidae	Spirontocaris		lilljeborgii		SPIRONTOCARIS LILLJEBORGII		Spirontocaris lilljeborgii			1	R.L. Haedrich	16SBT
592			Shelf Edge		190	190-190	1972	8	12	1972-08-12	TR-112			40.05	-70.8167		megafauna	Animalia	Arthropoda	Malacostraca	Decapoda	Pandalidae	Dichelopandalus		leptocerus		DICHELOPANDALUS LEPTOCERUS		Dichelopandalus leptocerus			7	R.L. Haedrich	16SBT
593			Shelf Edge		190	190-190	1972	8	12	1972-08-12	TR-112			40.05	-70.8167		megafauna	Animalia	Arthropoda	Malacostraca	Decapoda	Pandalidae	Parapandalus		WILLISI		PARAPANDALUS WILLISI		Parapandalus WILLISI			6	R.L. Haedrich	16SBT
594			Shelf Edge		190	190-190	1972	8	12	1972-08-12	TR-112			40.05	-70.8167		megafauna	Animalia	Arthropoda	Malacostraca	Decapoda	Galatheidae	Munida		valida		MUNIDA VALIDA		Munida valida			3	R.L. Haedrich	16SBT
595			Shelf Edge		190	190-190	1972	8	12	1972-08-12	TR-112			40.05	-70.8167		megafauna	Animalia	Arthropoda	Malacostraca	Decapoda	Calappidae	Acanthocarpus		alexandri		ACANTHOCARPUS ALEXANDRI		Acanthocarpus alexandri			2	R.L. Haedrich	16SBT
596			Shelf Edge		190	190-190	1972	8	12	1972-08-12	TR-112			40.05	-70.8167		megafauna	Animalia	Arthropoda	Malacostraca	Decapoda	Inachoididae	Collodes		robustus		COLLODES ROBUSTUS		Collodes robustus			8	R.L. Haedrich	16SBT
597			Shelf Edge		190	190-190	1972	8	12	1972-08-12	TR-112			40.05	-70.8167		megafauna	Animalia	Echinodermata	Asteroidea	Paxillosida	Astropectinidae	Astropecten		americanus		ASTROPECTEN AMERICANUS		Astropecten americanus			114	R.L. Haedrich	16SBT
598			Continental Slope		680	625-680	1972	8	12	1972-08-12	TR-113			39.8833	-70.7333		megafauna	Animalia	Annelida	Polychaeta	Eunicida	Onuphidae	Hyalinoecia		artifex		HYALINOECIA ARTIFEX		Hyalinoecia artifex			29	R.L. Haedrich	16SBT
599			Continental Slope		680	625-680	1972	8	12	1972-08-12	TR-113			39.8833	-70.7333		megafauna	Animalia	Arthropoda	Malacostraca	Decapoda	Geryonidae	Geryon		quinquedens		GERYON QUINQUEDENS		Geryon quinquedens			17	R.L. Haedrich	16SBT
600			Continental Slope		940	925-940	1972	8	12	1972-08-12	TR-114			39.85	-70.75		megafauna	Animalia	Cnidaria	Anthozoa	Actiniaria	Hormathiidae	Actinauge		verrilli		ACTINAUGE VERRILLI		Actinauge verrilli			1	R.L. Haedrich	16SBT
601			Continental Slope		940	925-940	1972	8	12	1972-08-12	TR-114			39.85	-70.75		megafauna	Animalia	Mollusca	Cephalopoda	Octopoda	Octopodidae	Bathypolypus		arcticus		BATHYPOLYPUS ARCTICUS		Bathypolypus arcticus			2	R.L. Haedrich	16SBT
602			Continental Slope		940	925-940	1972	8	12	1972-08-12	TR-114			39.85	-70.75		megafauna	Animalia	Arthropoda	Malacostraca	Decapoda	Galatheidae	Munida		valida		MUNIDA VALIDA		Munida valida			1	R.L. Haedrich	16SBT
603			Continental Slope		940	925-940	1972	8	12	1972-08-12	TR-114			39.85	-70.75		megafauna	Animalia	Arthropoda	Malacostraca	Decapoda	Geryonidae	Geryon		quinquedens		GERYON QUINQUEDENS		Geryon quinquedens			9	R.L. Haedrich	16SBT
604			Continental Slope		1500	1450-1500	1972	8	13	1972-08-13	TR-115			39.7833	-70.7833		megafauna	Animalia	Cnidaria	Anthozoa	Pennatulacea	Umbellulidae	Umbellula				UMBELLULA		Umbellula			1	R.L. Haedrich	16SBT
605			Continental Slope		1500	1450-1500	1972	8	13	1972-08-13	TR-115			39.7833	-70.7833		megafauna	Animalia	Arthropoda	Pycnogonida	Pantopoda	Colossendeidae	Colossendeis		colossea		COLOSSENDEIS COLOSSEA		Colossendeis colossea			1	R.L. Haedrich	16SBT
606			Continental Slope		1500	1450-1500	1972	8	13	1972-08-13	TR-115			39.7833	-70.7833		megafauna	Animalia	Echinodermata	Asteroidea	Paxillosida	Astropectinidae	Plutonaster		intermedius		PLUTONASTER INTERMEDIUS		Plutonaster intermedius			4	R.L. Haedrich	16SBT
607			Continental Slope		1500	1450-1500	1972	8	13	1972-08-13	TR-115			39.7833	-70.7833		megafauna	Animalia	Echinodermata	Asteroidea	Paxillosida	Porcellanasteridae	Porcellanaster		ceruleus		PORCELLANASTER CAERULEUS		Porcellanaster ceruleus			5	R.L. Haedrich	16SBT
608			Continental Slope		1500	1450-1500	1972	8	13	1972-08-13	TR-115			39.7833	-70.7833		megafauna	Animalia	Echinodermata	Echinoidea	Echinothuroida	Echinothuridae	Phormosoma		placenta		PHORMOSOMA PLACENTA		Phormosoma placenta			10	R.L. Haedrich	16SBT
609			Continental Slope		1500	1450-1500	1972	8	13	1972-08-13	TR-115			39.7833	-70.7833		megafauna	Animalia	Echinodermata	Echinoidea	Echinoida	Echinidae	Echinus		alexandri		ECHINUS ALEXANDRI		Echinus alexandri			1	R.L. Haedrich	16SBT
610			Continental Slope		1500	1450-1500	1972	8	13	1972-08-13	TR-115			39.7833	-70.7833		megafauna	Animalia	Echinodermata	Ophiuroidea	Ophiurida	Ophiuridae	Ophioplinthus		tessellata		HOMALOPHIURA TESSELATA		Ophioplinthus tessellata			61	R.L. Haedrich	16SBT
611			Continental Slope		1500	1450-1500	1972	8	13	1972-08-13	TR-115			39.7833	-70.7833		megafauna	Animalia	Echinodermata	Ophiuroidea	Ophiurida	Ophiolepididae	Ophiomusium		lymani		OPHIOMUSIUM LYMANI		Ophiomusium lymani			151	R.L. Haedrich	16SBT
612			Continental Slope		1500	1450-1500	1972	8	13	1972-08-13	TR-115			39.7833	-70.7833		megafauna	Animalia	Echinodermata	Ophiuroidea	Ophiurida	Ophiuridae	Ophiura				OPHIURA		Ophiura			1	R.L. Haedrich	16SBT
613			Continental Slope		1500	1450-1500	1972	8	13	1972-08-13	TR-115			39.7833	-70.7833		megafauna	Animalia	Echinodermata	Ophiuroidea	Ophiurida	Ophiuridae	Ophiura		ljungmani		OPHIURA LJUNGMANI		Ophiura ljungmani			2	R.L. Haedrich	16SBT
614			Continental Slope		1500	1450-1500	1972	8	13	1972-08-13	TR-115			39.7833	-70.7833		megafauna	Animalia	Echinodermata	Holothuroidea	Aspidochirotida	Synallactidae	Mesothuria		lactea		MESOTHURIA LACTEA		Mesothuria lactea			1	R.L. Haedrich	16SBT
615			Continental Slope		1500	1450-1500	1972	8	13	1972-08-13	TR-115			39.7833	-70.7833		megafauna	Animalia	Echinodermata	Holothuroidea	Molpadiida	Molpadiidae	Molpadia		musculus		MOLPADIA MUSCULUS		Molpadia musculus			1	R.L. Haedrich	16SBT
616			Continental Slope		1630	1600-1630	1972	8	13	1972-08-13	TR-116			39.7667	-70.8333		megafauna	Animalia	Arthropoda	Pycnogonida	Pantopoda	Colossendeidae	Colossendeis		colossea		COLOSSENDEIS COLOSSEA		Colossendeis colossea			2	R.L. Haedrich	16SBT
617			Continental Slope		1630	1600-1630	1972	8	13	1972-08-13	TR-116			39.7667	-70.8333		megafauna	Animalia	Echinodermata	Asteroidea	Paxillosida	Porcellanasteridae	Porcellanaster		ceruleus		PORCELLANASTER CAERULEUS		Porcellanaster ceruleus			3	R.L. Haedrich	16SBT
618			Continental Slope		1630	1600-1630	1972	8	13	1972-08-13	TR-116			39.7667	-70.8333		megafauna	Animalia	Echinodermata	Echinoidea	Echinothuroida	Echinothuridae	Phormosoma		placenta		PHORMOSOMA PLACENTA		Phormosoma placenta			2	R.L. Haedrich	16SBT
619			Continental Slope		1630	1600-1630	1972	8	13	1972-08-13	TR-116			39.7667	-70.8333		megafauna	Animalia	Echinodermata	Echinoidea	Echinoida	Echinidae	Echinus		affinis		ECHINUS AFFINIS		Echinus affinis			2	R.L. Haedrich	16SBT
620			Continental Slope		1630	1600-1630	1972	8	13	1972-08-13	TR-116			39.7667	-70.8333		megafauna	Animalia	Echinodermata	Echinoidea	Echinoida	Echinidae	Echinus		alexandri		ECHINUS ALEXANDRI		Echinus alexandri			4	R.L. Haedrich	16SBT
621			Continental Slope		1630	1600-1630	1972	8	13	1972-08-13	TR-116			39.7667	-70.8333		megafauna	Animalia	Echinodermata	Ophiuroidea	Ophiurida	Ophiuridae	Ophioplinthus		tessellata		HOMALOPHIURA TESSELATA		Ophioplinthus tessellata			12	R.L. Haedrich	16SBT
622			Continental Slope		1630	1600-1630	1972	8	13	1972-08-13	TR-116			39.7667	-70.8333		megafauna	Animalia	Echinodermata	Ophiuroidea	Ophiurida	Ophiolepididae	Ophiomusium		lymani		OPHIOMUSIUM LYMANI		Ophiomusium lymani			59	R.L. Haedrich	16SBT
623			Continental Slope		1630	1600-1630	1972	8	13	1972-08-13	TR-116			39.7667	-70.8333		megafauna	Animalia	Echinodermata	Ophiuroidea	Ophiurida	Ophiuridae	Ophiura		ljungmani		OPHIURA LJUNGMANI		Ophiura ljungmani			9	R.L. Haedrich	16SBT
624			Continental Slope		1630	1600-1630	1972	8	13	1972-08-13	TR-116			39.7667	-70.8333		megafauna	Animalia	Echinodermata	Holothuroidea	Aspidochirotida	Synallactidae	Mesothuria		lactea		MESOTHURIA LACTEA		Mesothuria lactea			2	R.L. Haedrich	16SBT
625			Continental Slope		1380	1380-1380	1972	8	13	1972-08-13	TR-117			39.8167	-70.9333		megafauna	Animalia	Cnidaria	Anthozoa	Scleractinia	Flabellidae	Flabellum		GOODEI		FLABELLUM GOODEI		Flabellum GOODEI			7	R.L. Haedrich	16SBT
626			Continental Slope		1380	1380-1380	1972	8	13	1972-08-13	TR-117			39.8167	-70.9333		megafauna	Animalia	Arthropoda	Pycnogonida	Pantopoda	Colossendeidae	Colossendeis		colossea		COLOSSENDEIS COLOSSEA		Colossendeis colossea			1	R.L. Haedrich	16SBT
627			Continental Slope		1380	1380-1380	1972	8	13	1972-08-13	TR-117			39.8167	-70.9333		megafauna	Animalia	Arthropoda	Malacostraca	Decapoda	Polychelidae	Stereomastis		nana		STEREOMASTIS NANA		Stereomastis nana			2	R.L. Haedrich	16SBT
628			Continental Slope		1380	1380-1380	1972	8	13	1972-08-13	TR-117			39.8167	-70.9333		megafauna	Animalia	Arthropoda	Malacostraca	Decapoda	Galatheidae	Munidopsis		curvirostra		MUNIDOPSIS CURVIROSTRA		Munidopsis curvirostra			1	R.L. Haedrich	16SBT
629			Continental Slope		1380	1380-1380	1972	8	13	1972-08-13	TR-117			39.8167	-70.9333		megafauna	Animalia	Arthropoda	Malacostraca	Decapoda	Geryonidae	Geryon		quinquedens		GERYON QUINQUEDENS		Geryon quinquedens			13	R.L. Haedrich	16SBT
630			Continental Slope		1380	1380-1380	1972	8	13	1972-08-13	TR-117			39.8167	-70.9333		megafauna	Animalia	Echinodermata	Asteroidea	Paxillosida	Astropectinidae	Plutonaster		intermedius		PLUTONASTER INTERMEDIUS		Plutonaster intermedius			6	R.L. Haedrich	16SBT
631			Continental Slope		1380	1380-1380	1972	8	13	1972-08-13	TR-117			39.8167	-70.9333		megafauna	Animalia	Echinodermata	Asteroidea	Notomyotida	Benthopectinidae	Pectinaster		filholi		PECTINASTER FORCIPATUS		Pectinaster filholi			1	R.L. Haedrich	16SBT
632			Continental Slope		1380	1380-1380	1972	8	13	1972-08-13	TR-117			39.8167	-70.9333		megafauna	Animalia	Echinodermata	Asteroidea	Velatida	Solasteridae	Solaster		benedicti		SOLASTER BENEDICTI		Solaster benedicti			1	R.L. Haedrich	16SBT
633			Continental Slope		1380	1380-1380	1972	8	13	1972-08-13	TR-117			39.8167	-70.9333		megafauna	Animalia	Echinodermata	Echinoidea	Echinothuroida	Echinothuridae	Hygrosoma		petersii		HYGROSOMA PETERSII		Hygrosoma petersii			3	R.L. Haedrich	16SBT
634			Continental Slope		1380	1380-1380	1972	8	13	1972-08-13	TR-117			39.8167	-70.9333		megafauna	Animalia	Echinodermata	Echinoidea	Echinothuroida	Echinothuridae	Phormosoma		placenta		PHORMOSOMA PLACENTA		Phormosoma placenta			73	R.L. Haedrich	16SBT
635			Continental Slope		1380	1380-1380	1972	8	13	1972-08-13	TR-117			39.8167	-70.9333		megafauna	Animalia	Echinodermata	Echinoidea	Echinoida	Echinidae	Echinus		affinis		ECHINUS AFFINIS		Echinus affinis			1	R.L. Haedrich	16SBT
636			Continental Slope		1380	1380-1380	1972	8	13	1972-08-13	TR-117			39.8167	-70.9333		megafauna	Animalia	Echinodermata	Ophiuroidea	Euryalida	Asteroschematidae	Asteroschema				ASTEROSCHEMA		Asteroschema			3	R.L. Haedrich	16SBT
637			Continental Slope		1380	1380-1380	1972	8	13	1972-08-13	TR-117			39.8167	-70.9333		megafauna	Animalia	Echinodermata	Ophiuroidea	Ophiurida	Ophiuridae	Ophioplinthus		tessellata		HOMALOPHIURA TESSELATA		Ophioplinthus tessellata			16	R.L. Haedrich	16SBT
638			Continental Slope		1380	1380-1380	1972	8	13	1972-08-13	TR-117			39.8167	-70.9333		megafauna	Animalia	Echinodermata	Ophiuroidea	Ophiurida	Ophiolepididae	Ophiomusium		lymani		OPHIOMUSIUM LYMANI		Ophiomusium lymani			47	R.L. Haedrich	16SBT
639			Continental Slope		1380	1380-1380	1972	8	13	1972-08-13	TR-117			39.8167	-70.9333		megafauna	Animalia	Echinodermata	Holothuroidea	Aspidochirotida	Synallactidae	Mesothuria		lactea		MESOTHURIA LACTEA		Mesothuria lactea			1	R.L. Haedrich	16SBT
640			Continental Slope		1380	1380-1380	1972	8	13	1972-08-13	TR-117			39.8167	-70.9333		megafauna	Animalia	Echinodermata	Holothuroidea	Molpadiida	Molpadiidae	Molpadia		musculus		MOLPADIA MUSCULUS		Molpadia musculus			1	R.L. Haedrich	16SBT
641			Continental Slope		1930	1925-1930	1972	8	14	1972-08-14	TR-118			39.7333	-70.8833		megafauna	Animalia	Arthropoda	Pycnogonida	Pantopoda	Colossendeidae	Colossendeis		colossea		COLOSSENDEIS COLOSSEA		Colossendeis colossea			4	R.L. Haedrich	16SBT
642			Continental Slope		1930	1925-1930	1972	8	14	1972-08-14	TR-118			39.7333	-70.8833		megafauna	Animalia	Arthropoda	Malacostraca	Decapoda	Polychelidae	Stereomastis		nana		STEREOMASTIS NANA		Stereomastis nana			4	R.L. Haedrich	16SBT
643			Continental Slope		1930	1925-1930	1972	8	14	1972-08-14	TR-118			39.7333	-70.8833		megafauna	Animalia	Echinodermata	Asteroidea	Paxillosida	Astropectinidae	Bathybiaster		vexillifer		BATHYBIASTER VEXILLIFER		Bathybiaster vexillifer			1	R.L. Haedrich	16SBT
644			Continental Slope		1930	1925-1930	1972	8	14	1972-08-14	TR-118			39.7333	-70.8833		megafauna	Animalia	Echinodermata	Asteroidea	Paxillosida	Astropectinidae	Plutonaster		intermedius		PLUTONASTER INTERMEDIUS		Plutonaster intermedius			1	R.L. Haedrich	16SBT
645			Continental Slope		1930	1925-1930	1972	8	14	1972-08-14	TR-118			39.7333	-70.8833		megafauna	Animalia	Echinodermata	Asteroidea	Paxillosida	Porcellanasteridae	Porcellanaster		ceruleus		PORCELLANASTER CAERULEUS		Porcellanaster ceruleus			94	R.L. Haedrich	16SBT
646			Continental Slope		1930	1925-1930	1972	8	14	1972-08-14	TR-118			39.7333	-70.8833		megafauna	Animalia	Echinodermata	Asteroidea	Notomyotida	Benthopectinidae	Benthopecten		simplex		BENTHOPECTEN SPINOSUS		Benthopecten simplex			2	R.L. Haedrich	16SBT
647			Continental Slope		1930	1925-1930	1972	8	14	1972-08-14	TR-118			39.7333	-70.8833		megafauna	Animalia	Echinodermata	Asteroidea	Notomyotida	Benthopectinidae	Pectinaster		filholi		PECTINASTER FORCIPATUS		Pectinaster filholi			2	R.L. Haedrich	16SBT
648			Continental Slope		1930	1925-1930	1972	8	14	1972-08-14	TR-118			39.7333	-70.8833		megafauna	Animalia	Echinodermata	Echinoidea	Echinoida	Echinidae	Echinus		affinis		ECHINUS AFFINIS		Echinus affinis			352	R.L. Haedrich	16SBT
649			Continental Slope		1930	1925-1930	1972	8	14	1972-08-14	TR-118			39.7333	-70.8833		megafauna	Animalia	Echinodermata	Echinoidea	Echinoida	Echinidae	Echinus		alexandri		ECHINUS ALEXANDRI		Echinus alexandri			117	R.L. Haedrich	16SBT
650			Continental Slope		1930	1925-1930	1972	8	14	1972-08-14	TR-118			39.7333	-70.8833		megafauna	Animalia	Echinodermata	Echinoidea	Spatangoida	Brissidae	Brissopsis		atlantica	mediterranea	BRISSOPSIS MEDITERRANEA		Brissopsis atlantica var. mediterranea			1	R.L. Haedrich	16SBT
651			Continental Slope		1930	1925-1930	1972	8	14	1972-08-14	TR-118			39.7333	-70.8833		megafauna	Animalia	Echinodermata	Ophiuroidea	Ophiurida	Ophiacanthidae	Ophiacantha		simulans		OPHIACANTHA SIMULANS		Ophiacantha simulans			5	R.L. Haedrich	16SBT
652			Continental Slope		1930	1925-1930	1972	8	14	1972-08-14	TR-118			39.7333	-70.8833		megafauna	Animalia	Echinodermata	Ophiuroidea	Ophiurida	Ophiuridae	Ophiura		saurura		AMPHIOPHIURA SAURURA		Ophiura saurura			1	R.L. Haedrich	16SBT
653			Continental Slope		1930	1925-1930	1972	8	14	1972-08-14	TR-118			39.7333	-70.8833		megafauna	Animalia	Echinodermata	Ophiuroidea	Ophiurida	Ophiuridae	Ophioplinthus		tessellata		HOMALOPHIURA TESSELATA		Ophioplinthus tessellata			100	R.L. Haedrich	16SBT
654			Continental Slope		1930	1925-1930	1972	8	14	1972-08-14	TR-118			39.7333	-70.8833		megafauna	Animalia	Echinodermata	Ophiuroidea	Ophiurida	Ophiolepididae	Ophiomusium		lymani		OPHIOMUSIUM LYMANI		Ophiomusium lymani			743	R.L. Haedrich	16SBT
655			Continental Slope		1930	1925-1930	1972	8	14	1972-08-14	TR-118			39.7333	-70.8833		megafauna	Animalia	Echinodermata	Ophiuroidea	Ophiurida	Ophiuridae	Ophiura				OPHIURA		Ophiura			1	R.L. Haedrich	16SBT
656			Continental Slope		1930	1925-1930	1972	8	14	1972-08-14	TR-118			39.7333	-70.8833		megafauna	Animalia	Echinodermata	Ophiuroidea	Ophiurida	Ophiuridae	Ophiura		ljungmani		OPHIURA LJUNGMANI		Ophiura ljungmani			5	R.L. Haedrich	16SBT
657			Continental Slope		1930	1925-1930	1972	8	14	1972-08-14	TR-118			39.7333	-70.8833		megafauna	Animalia	Echinodermata	Holothuroidea	Aspidochirotida	Synallactidae	Mesothuria		lactea		MESOTHURIA LACTEA		Mesothuria lactea			2	R.L. Haedrich	16SBT
658			Continental Slope		1930	1925-1930	1972	8	14	1972-08-14	TR-118			39.7333	-70.8833		megafauna	Animalia	Echinodermata	Holothuroidea	Dendrochirotida	Psolidae	Psolus				PSOLUS		Psolus			2	R.L. Haedrich	16SBT
659			Continental Slope		1930	1925-1930	1972	8	14	1972-08-14	TR-118			39.7333	-70.8833		megafauna	Animalia	Echinodermata	Holothuroidea	Molpadiida	Molpadiidae	Molpadia		musculus		MOLPADIA MUSCULUS		Molpadia musculus			9	R.L. Haedrich	16SBT
660			Continental Slope		775	750-775	1972	8	16	1972-08-16	TR-120			39.8333	-70.5333		megafauna	Animalia	Mollusca	Cephalopoda	Octopoda	Octopodidae	Bathypolypus		arcticus		BATHYPOLYPUS ARCTICUS		Bathypolypus arcticus			1	R.L. Haedrich	16SBT
661			Continental Slope		775	750-775	1972	8	16	1972-08-16	TR-120			39.8333	-70.5333		megafauna	Animalia	Mollusca	Cephalopoda	Octopoda	Octopodidae	Graneledone		verrucosa		GRANELEDONE VERRUCOSA		Graneledone verrucosa			1	R.L. Haedrich	16SBT
662			Continental Slope		775	750-775	1972	8	16	1972-08-16	TR-120			39.8333	-70.5333		megafauna	Animalia	Arthropoda	Malacostraca	Decapoda	Crangonidae	Sabinea		hystrix		SABINEA HYSTRIX		Sabinea hystrix			1	R.L. Haedrich	16SBT
663			Continental Slope		775	750-775	1972	8	16	1972-08-16	TR-120			39.8333	-70.5333		megafauna	Animalia	Arthropoda	Malacostraca	Decapoda	Geryonidae	Geryon		quinquedens		GERYON QUINQUEDENS		Geryon quinquedens			8	R.L. Haedrich	16SBT
664			Continental Slope		775	750-775	1972	8	16	1972-08-16	TR-120			39.8333	-70.5333		megafauna	Animalia	Echinodermata	Asteroidea	Valvatida	Goniasteridae	Mediaster		bairdi		MEDIASTER BAIRDII		Mediaster bairdi			1	R.L. Haedrich	16SBT
665			Continental Slope		950	910-950	1972	8	16	1972-08-16	TR-121			39.8333	-70.5167		megafauna	Animalia	Arthropoda	Malacostraca	Decapoda	Geryonidae	Geryon		quinquedens		GERYON QUINQUEDENS		Geryon quinquedens			6	R.L. Haedrich	16SBT
666			Continental Slope		950	910-950	1972	8	16	1972-08-16	TR-121			39.8333	-70.5167		megafauna	Animalia	Echinodermata	Asteroidea	Valvatida	Goniasteridae	Mediaster		bairdi		MEDIASTER BAIRDII		Mediaster bairdi			1	R.L. Haedrich	16SBT
667			Continental Slope		950	910-950	1972	8	16	1972-08-16	TR-121			39.8333	-70.5167		megafauna	Animalia	Echinodermata	Ophiuroidea	Ophiurida	Ophiolepididae	Ophiomusium		lymani		OPHIOMUSIUM LYMANI		Ophiomusium lymani			1	R.L. Haedrich	16SBT
668			Continental Slope		1575	1510-1575	1972	8	16	1972-08-16	TR-122			39.9	-70.5333		megafauna	Animalia	Cnidaria	Anthozoa	Pennatulacea	Pennatulidae	Pennatula		aculeata		PENNATULA ACULEATA		Pennatula aculeata			1	R.L. Haedrich	16SBT
669			Continental Slope		1575	1510-1575	1972	8	16	1972-08-16	TR-122			39.9	-70.5333		megafauna	Animalia	Cnidaria	Anthozoa	Pennatulacea	Umbellulidae	Umbellula				UMBELLULA		Umbellula			1	R.L. Haedrich	16SBT
670			Continental Slope		1575	1510-1575	1972	8	16	1972-08-16	TR-122			39.9	-70.5333		megafauna	Animalia	Arthropoda	Malacostraca	Decapoda	Polychelidae	Stereomastis		nana		STEREOMASTIS NANA		Stereomastis nana			1	R.L. Haedrich	16SBT
671			Continental Slope		1575	1510-1575	1972	8	16	1972-08-16	TR-122			39.9	-70.5333		megafauna	Animalia	Arthropoda	Malacostraca	Decapoda	Lithodidae	Lithodes		AGASSIZII		LITHODES AGASSIZII		Lithodes AGASSIZII			1	R.L. Haedrich	16SBT
672			Continental Slope		1575	1510-1575	1972	8	16	1972-08-16	TR-122			39.9	-70.5333		megafauna	Animalia	Echinodermata	Asteroidea	Paxillosida	Astropectinidae	Plutonaster		intermedius		PLUTONASTER INTERMEDIUS		Plutonaster intermedius			1	R.L. Haedrich	16SBT
673			Continental Slope		1575	1510-1575	1972	8	16	1972-08-16	TR-122			39.9	-70.5333		megafauna	Animalia	Echinodermata	Asteroidea	Paxillosida	Porcellanasteridae	Porcellanaster		ceruleus		PORCELLANASTER CAERULEUS		Porcellanaster ceruleus			5	R.L. Haedrich	16SBT
674			Continental Slope		1575	1510-1575	1972	8	16	1972-08-16	TR-122			39.9	-70.5333		megafauna	Animalia	Echinodermata	Asteroidea	Notomyotida	Benthopectinidae	Benthopecten		simplex		BENTHOPECTEN SPINOSUS		Benthopecten simplex			1	R.L. Haedrich	16SBT
675			Continental Slope		1575	1510-1575	1972	8	16	1972-08-16	TR-122			39.9	-70.5333		megafauna	Animalia	Echinodermata	Asteroidea	Notomyotida	Benthopectinidae	Pectinaster		filholi		PECTINASTER FORCIPATUS		Pectinaster filholi			4	R.L. Haedrich	16SBT
676			Continental Slope		1575	1510-1575	1972	8	16	1972-08-16	TR-122			39.9	-70.5333		megafauna	Animalia	Echinodermata	Echinoidea	Echinothuroida	Echinothuridae	Hygrosoma		petersii		HYGROSOMA PETERSII		Hygrosoma petersii			9	R.L. Haedrich	16SBT
677			Continental Slope		1575	1510-1575	1972	8	16	1972-08-16	TR-122			39.9	-70.5333		megafauna	Animalia	Echinodermata	Echinoidea	Echinothuroida	Echinothuridae	Phormosoma		placenta		PHORMOSOMA PLACENTA		Phormosoma placenta			97	R.L. Haedrich	16SBT
678			Continental Slope		1575	1510-1575	1972	8	16	1972-08-16	TR-122			39.9	-70.5333		megafauna	Animalia	Echinodermata	Echinoidea	Echinoida	Echinidae	Echinus		alexandri		ECHINUS ALEXANDRI		Echinus alexandri			25	R.L. Haedrich	16SBT
679			Continental Slope		1575	1510-1575	1972	8	16	1972-08-16	TR-122			39.9	-70.5333		megafauna	Animalia	Echinodermata	Ophiuroidea	Ophiurida	Hemieuryalidae	Ophiochondrus		convolutus		OPHIOCHONDRUS CONVOLUTUS		Ophiochondrus convolutus			1	R.L. Haedrich	16SBT
680			Continental Slope		1575	1510-1575	1972	8	16	1972-08-16	TR-122			39.9	-70.5333		megafauna	Animalia	Echinodermata	Ophiuroidea	Euryalida	Asteronychidae	Asteronyx		loveni		ASTERONYX LOVENI		Asteronyx loveni			1	R.L. Haedrich	16SBT
681			Continental Slope		1575	1510-1575	1972	8	16	1972-08-16	TR-122			39.9	-70.5333		megafauna	Animalia	Echinodermata	Ophiuroidea	Ophiurida	Ophiuridae	Ophioplinthus		tessellata		HOMALOPHIURA TESSELATA		Ophioplinthus tessellata			43	R.L. Haedrich	16SBT
682			Continental Slope		1575	1510-1575	1972	8	16	1972-08-16	TR-122			39.9	-70.5333		megafauna	Animalia	Echinodermata	Ophiuroidea	Ophiurida	Ophiolepididae	Ophiomusium		lymani		OPHIOMUSIUM LYMANI		Ophiomusium lymani			442	R.L. Haedrich	16SBT
683			Continental Slope		1575	1510-1575	1972	8	16	1972-08-16	TR-122			39.9	-70.5333		megafauna	Animalia	Echinodermata	Ophiuroidea	Ophiurida	Ophiuridae	Ophiura		ljungmani		OPHIURA LJUNGMANI		Ophiura ljungmani			5	R.L. Haedrich	16SBT
684			Continental Slope		1575	1510-1575	1972	8	16	1972-08-16	TR-122			39.9	-70.5333		megafauna	Animalia	Echinodermata	Ophiuroidea	Ophiurida	Ophiuridae	Ophiura		sarsii		OPHIURA SARSI		Ophiura sarsii			5	R.L. Haedrich	16SBT
685			Continental Slope		1575	1510-1575	1972	8	16	1972-08-16	TR-122			39.9	-70.5333		megafauna	Animalia	Echinodermata	Holothuroidea	Aspidochirotida	Synallactidae	Mesothuria		lactea		MESOTHURIA LACTEA		Mesothuria lactea			10	R.L. Haedrich	16SBT
686			Continental Slope		1575	1510-1575	1972	8	16	1972-08-16	TR-122			39.9	-70.5333		megafauna	Animalia	Echinodermata	Holothuroidea	Molpadiida	Molpadiidae	Molpadia		musculus		MOLPADIA MUSCULUS		Molpadia musculus			2	R.L. Haedrich	16SBT
687			Continental Slope		600	550-600	1972	8	17	1972-08-17	TR-123			39.9167	-70.5167		megafauna	Animalia	Annelida	Polychaeta	Eunicida	Onuphidae	Hyalinoecia		artifex		HYALINOECIA ARTIFEX		Hyalinoecia artifex			1	R.L. Haedrich	16SBT
688			Continental Slope		600	550-600	1972	8	17	1972-08-17	TR-123			39.9167	-70.5167		megafauna	Animalia	Mollusca	Cephalopoda	Octopoda	Octopodidae	Bathypolypus		arcticus		BATHYPOLYPUS ARCTICUS		Bathypolypus arcticus			1	R.L. Haedrich	16SBT
689			Continental Slope		600	550-600	1972	8	17	1972-08-17	TR-123			39.9167	-70.5167		megafauna	Animalia	Arthropoda	Malacostraca	Decapoda	Aristeidae	Aristaeopsis		edwardsiana		PLESIOPENAEUS EDWARDSIANUS		Aristaeopsis edwardsiana			1	R.L. Haedrich	16SBT
690			Continental Slope		600	550-600	1972	8	17	1972-08-17	TR-123			39.9167	-70.5167		megafauna	Animalia	Arthropoda	Malacostraca	Decapoda	Sergestidae	Sergestes		arcticus		SERGESTES ARCTICUS		Sergestes arcticus			2	R.L. Haedrich	16SBT
691			Continental Slope		600	550-600	1972	8	17	1972-08-17	TR-123			39.9167	-70.5167		megafauna	Animalia	Arthropoda	Malacostraca	Decapoda	Solenoceridae	Hymenopenaeus		debilis		HYMENOPENAEUS DEBILIS		Hymenopenaeus debilis			1	R.L. Haedrich	16SBT
692			Continental Slope		600	550-600	1972	8	17	1972-08-17	TR-123			39.9167	-70.5167		megafauna	Animalia	Arthropoda	Malacostraca	Decapoda	Pasiphaeidae	Pasiphaea		tarda		PASIPHAEA TARDA		Pasiphaea tarda			1	R.L. Haedrich	16SBT
693			Continental Slope		600	550-600	1972	8	17	1972-08-17	TR-123			39.9167	-70.5167		megafauna	Animalia	Arthropoda	Malacostraca	Decapoda	Geryonidae	Geryon		quinquedens		GERYON QUINQUEDENS		Geryon quinquedens			59	R.L. Haedrich	16SBT
694			Continental Slope		600	550-600	1972	8	17	1972-08-17	TR-123			39.9167	-70.5167		megafauna	Animalia	Echinodermata	Asteroidea	Paxillosida	Astropectinidae	Plutonaster		intermedius		PLUTONASTER INTERMEDIUS		Plutonaster intermedius			1	R.L. Haedrich	16SBT
695			Shelf Edge		180	175-180	1972	8	17	1972-08-17	TR-125			40.05	-70.5167		megafauna	Animalia	Arthropoda	Malacostraca	Decapoda	Penaeidae	Parapenaeus		longirostris		PARAPENAEUS LONGIROSTRIS		Parapenaeus longirostris			1	R.L. Haedrich	16SBT
696			Shelf Edge		180	175-180	1972	8	17	1972-08-17	TR-125			40.05	-70.5167		megafauna	Animalia	Arthropoda	Malacostraca	Decapoda	Hippolytidae	Bythocaris		NANA		BYTHOCARIS NANA		Bythocaris NANA			1	R.L. Haedrich	16SBT
697			Shelf Edge		180	175-180	1972	8	17	1972-08-17	TR-125			40.05	-70.5167		megafauna	Animalia	Arthropoda	Malacostraca	decapoda	Pandalidae	Plesionika		TENUIPES		PLESIONIKA TENUIPES		Plesionika TENUIPES			1	R.L. Haedrich	16SBT
698			Shelf Edge		180	175-180	1972	8	17	1972-08-17	TR-125			40.05	-70.5167		megafauna	Animalia	Arthropoda	Malacostraca	Decapoda	Galatheidae	Munida		valida		MUNIDA VALIDA		Munida valida			3	R.L. Haedrich	16SBT
699			Shelf Edge		180	175-180	1972	8	17	1972-08-17	TR-125			40.05	-70.5167		megafauna	Animalia	Arthropoda	Malacostraca	Decapoda	Calappidae	Acanthocarpus		alexandri		ACANTHOCARPUS ALEXANDRI		Acanthocarpus alexandri			4	R.L. Haedrich	16SBT
700			Shelf Edge		180	175-180	1972	8	17	1972-08-17	TR-125			40.05	-70.5167		megafauna	Animalia	Arthropoda	Malacostraca	Decapoda	Cancridae	Cancer		borealis		CANCER BOREALIS		Cancer borealis			1	R.L. Haedrich	16SBT
701			Shelf Edge		180	175-180	1972	8	17	1972-08-17	TR-125			40.05	-70.5167		megafauna	Animalia	Echinodermata	Ophiuroidea	Ophiurida	Amphiuridae	Amphilimna		olivacea		AMPHILIMNA OLIVACEA		Amphilimna olivacea			146	R.L. Haedrich	16SBT
702			Continental Slope		1960	1820-1960	1973	2	1	1973-02-01	TR-201			39.75	-70.7833		megafauna	Animalia	Arthropoda	Pycnogonida	Pantopoda	Colossendeidae	Colossendeis		colossea		COLOSSENDEIS COLOSSEA		Colossendeis colossea			11	R.L. Haedrich	40GMT
703			Continental Slope		1960	1820-1960	1973	2	1	1973-02-01	TR-201			39.75	-70.7833		megafauna	Animalia	Arthropoda	Malacostraca	Decapoda	Polychelidae	Stereomastis		nana		STEREOMASTIS NANA		Stereomastis nana			2	R.L. Haedrich	40GMT
704			Continental Slope		1960	1820-1960	1973	2	1	1973-02-01	TR-201			39.75	-70.7833		megafauna	Animalia	Echinodermata	Asteroidea	Paxillosida	Astropectinidae	Plutonaster		intermedius		PLUTONASTER INTERMEDIUS		Plutonaster intermedius			1	R.L. Haedrich	40GMT
705			Continental Slope		1960	1820-1960	1973	2	1	1973-02-01	TR-201			39.75	-70.7833		megafauna	Animalia	Echinodermata	Echinoidea	Echinothuroida	Echinothuridae	Phormosoma		placenta		PHORMOSOMA PLACENTA		Phormosoma placenta			4	R.L. Haedrich	40GMT
706			Continental Slope		1960	1820-1960	1973	2	1	1973-02-01	TR-201			39.75	-70.7833		megafauna	Animalia	Echinodermata	Echinoidea	Echinoida	Echinidae	Echinus		affinis		ECHINUS AFFINIS		Echinus affinis			100	R.L. Haedrich	40GMT
707			Continental Slope		1960	1820-1960	1973	2	1	1973-02-01	TR-201			39.75	-70.7833		megafauna	Animalia	Echinodermata	Ophiuroidea	Ophiurida	Ophiuridae	Ophioplinthus		tessellata		HOMALOPHIURA TESSELATA		Ophioplinthus tessellata			3	R.L. Haedrich	40GMT
708			Continental Slope		1960	1820-1960	1973	2	1	1973-02-01	TR-201			39.75	-70.7833		megafauna	Animalia	Echinodermata	Ophiuroidea	Ophiurida	Ophiolepididae	Ophiomusium		lymani		OPHIOMUSIUM LYMANI		Ophiomusium lymani			263	R.L. Haedrich	40GMT
709			Continental Slope		1960	1820-1960	1973	2	1	1973-02-01	TR-201			39.75	-70.7833		megafauna	Animalia	Echinodermata	Holothuroidea	Aspidochirotida	Synallactidae	Paelopatides		gigantea		PAELOPATIDES GIGANTEA		Paelopatides gigantea			1	R.L. Haedrich	40GMT
710			Continental Slope		947	768-947	1973	3	2	1973-03-02	TR-254			39.85	-70.7833		megafauna	Animalia	Mollusca	Cephalopoda	Octopoda	Octopodidae	Bathypolypus		arcticus		BATHYPOLYPUS ARCTICUS		Bathypolypus arcticus			2	R.L. Haedrich	40GMT
711			Continental Slope		947	768-947	1973	3	2	1973-03-02	TR-254			39.85	-70.7833		megafauna	Animalia	Mollusca	Cephalopoda	Octopoda	Stauroteuthidae	Stauroteuthis		syrtensis		STAUROTEUTHIS SYRTENSIS		Stauroteuthis syrtensis			1	R.L. Haedrich	40GMT
712			Continental Slope		947	768-947	1973	3	2	1973-03-02	TR-254			39.85	-70.7833		megafauna	Animalia	Arthropoda	Malacostraca	Decapoda	Crangonidae	Metacrangon		jacquetii		METACRANGON JACQUETI		Metacrangon jacquetii			2	R.L. Haedrich	40GMT
713			Continental Slope		947	768-947	1973	3	2	1973-03-02	TR-254			39.85	-70.7833		megafauna	Animalia	Arthropoda	Malacostraca	Decapoda	Geryonidae	Geryon		quinquedens		GERYON QUINQUEDENS		Geryon quinquedens			20	R.L. Haedrich	40GMT
714			Continental Slope		759	731-759	1973	11	20	1973-11-20	TR-332			39.8833	-71		megafauna	Animalia	Mollusca	Cephalopoda	Octopoda	Stauroteuthidae	Stauroteuthis		syrtensis		STAUROTEUTHIS SYRTENSIS		Stauroteuthis syrtensis			1	R.L. Haedrich	40GMT
715			Continental Slope		759	731-759	1973	11	20	1973-11-20	TR-332			39.8833	-71		megafauna	Animalia	Arthropoda	Malacostraca	Decapoda	Geryonidae	Geryon		quinquedens		GERYON QUINQUEDENS		Geryon quinquedens			23	R.L. Haedrich	40GMT
716			Continental Slope		759	731-759	1973	11	20	1973-11-20	TR-332			39.8833	-71		megafauna	Animalia	Echinodermata	Asteroidea	Paxillosida	Astropectinidae	Plutonaster		intermedius		PLUTONASTER INTERMEDIUS		Plutonaster intermedius			5	R.L. Haedrich	40GMT
717			Continental Slope		759	731-759	1973	11	20	1973-11-20	TR-332			39.8833	-71		megafauna	Animalia	Echinodermata	Asteroidea	Valvatida	Pseudarchasteridae	Pseudarchaster		parelii		PSEUDARCHASTER PARELII		Pseudarchaster parelii			1	R.L. Haedrich	40GMT
718			Continental Slope		759	731-759	1973	11	20	1973-11-20	TR-332			39.8833	-71		megafauna	Animalia	Echinodermata	Ophiuroidea	Ophiurida	Ophiuridae	Ophioplinthus		tessellata		HOMALOPHIURA TESSELATA		Ophioplinthus tessellata			1	R.L. Haedrich	40GMT
719			Continental Slope		759	731-759	1973	11	20	1973-11-20	TR-332			39.8833	-71		megafauna	Animalia	Echinodermata	Ophiuroidea	Ophiurida	Ophiolepididae	Ophiomusium		lymani		OPHIOMUSIUM LYMANI		Ophiomusium lymani			2	R.L. Haedrich	40GMT
720			Continental Slope		457	457-457	1973	11	20	1973-11-20	TR-333			39.95	-70.9667		megafauna	Animalia	Annelida	Polychaeta	Eunicida	Onuphidae	Hyalinoecia		artifex		HYALINOECIA ARTIFEX		Hyalinoecia artifex			233	R.L. Haedrich	40GMT
721			Continental Slope		457	457-457	1973	11	20	1973-11-20	TR-333			39.95	-70.9667		megafauna	Animalia	Arthropoda	Malacostraca	Decapoda	Geryonidae	Geryon		quinquedens		GERYON QUINQUEDENS		Geryon quinquedens			40	R.L. Haedrich	40GMT
722			Continental Slope		457	457-457	1973	11	20	1973-11-20	TR-333			39.95	-70.9667		megafauna	Animalia	Echinodermata	Asteroidea	Paxillosida	Astropectinidae	Plutonaster		intermedius		PLUTONASTER INTERMEDIUS		Plutonaster intermedius			1	R.L. Haedrich	40GMT
723			Continental Slope		457	457-457	1973	11	20	1973-11-20	TR-333			39.95	-70.9667		megafauna	Animalia	Echinodermata	Asteroidea	Valvatida	Pseudarchasteridae	Pseudarchaster		parelii		PSEUDARCHASTER PARELII		Pseudarchaster parelii			3	R.L. Haedrich	40GMT
724			Continental Rise		2740	2720-2740	1975	3	13	1975-03-13	TR-415			39.2	-70.2		megafauna	Animalia	Cnidaria	Anthozoa	Scleractinia	Flabellidae	Flabellum		ANGULATUM		FLABELLUM ANGULATUM		Flabellum ANGULATUM			1	R.L. Haedrich	20BT
725			Continental Rise		2740	2720-2740	1975	3	13	1975-03-13	TR-415			39.2	-70.2		megafauna	Animalia	Echinodermata	Asteroidea	Paxillosida	Astropectinidae	Dytaster		insignis		DYTASTER INSIGNIS		Dytaster insignis			35	R.L. Haedrich	20BT
726			Continental Rise		2740	2720-2740	1975	3	13	1975-03-13	TR-415			39.2	-70.2		megafauna	Animalia	Echinodermata	Asteroidea	Notomyotida	Benthopectinidae	Benthopecten		simplex		BENTHOPECTEN SPINOSUS		Benthopecten simplex			8	R.L. Haedrich	20BT
727			Continental Rise		2740	2720-2740	1975	3	13	1975-03-13	TR-415			39.2	-70.2		megafauna	Animalia	Echinodermata	Ophiuroidea	Ophiurida	Ophiuridae	Ophiura		ljungmani		OPHIURA LJUNGMANI		Ophiura ljungmani			999	R.L. Haedrich	20BT
728			Continental Rise		2740	2720-2740	1975	3	13	1975-03-13	TR-415			39.2	-70.2		megafauna	Animalia	Echinodermata	Holothuroidea	Molpadiida	Molpadiidae	Molpadia		blakei		MOLPADIA BLAKEI		Molpadia blakei			2	R.L. Haedrich	20BT
729			Continental Rise		2480	2460-2480	1975	3	14	1975-03-14	TR-417			39.5	-70.6833		megafauna	Animalia	Cnidaria	Anthozoa	Scleractinia	Flabellidae	Flabellum		ANGULATUM		FLABELLUM ANGULATUM		Flabellum ANGULATUM			8	R.L. Haedrich	20BT
730			Continental Rise		2480	2460-2480	1975	3	14	1975-03-14	TR-417			39.5	-70.6833		megafauna	Animalia	Arthropoda	Malacostraca	Decapoda	Glyphocrangonidae	Glyphocrangon		sculpta		GLYPHOCRANGON SCULPTA		Glyphocrangon sculpta			1	R.L. Haedrich	20BT
731			Continental Rise		2480	2460-2480	1975	3	14	1975-03-14	TR-417			39.5	-70.6833		megafauna	Animalia	Echinodermata	Asteroidea	Notomyotida	Benthopectinidae	Benthopecten		simplex		BENTHOPECTEN SPINOSUS		Benthopecten simplex			3	R.L. Haedrich	20BT
732			Continental Rise		2480	2460-2480	1975	3	14	1975-03-14	TR-417			39.5	-70.6833		megafauna	Animalia	Echinodermata	Asteroidea	Notomyotida	Benthopectinidae	Pectinaster		filholi		PECTINASTER FORCIPATUS		Pectinaster filholi			3	R.L. Haedrich	20BT
733			Continental Rise		2480	2460-2480	1975	3	14	1975-03-14	TR-417			39.5	-70.6833		megafauna	Animalia	Echinodermata	Asteroidea	Forcipulatida	Zoroasteridae	Zoroaster		fulgens		ZOROASTER FULGENS		Zoroaster fulgens			42	R.L. Haedrich	20BT
734			Continental Rise		2480	2460-2480	1975	3	14	1975-03-14	TR-417			39.5	-70.6833		megafauna	Animalia	Echinodermata	Ophiuroidea	Ophiurida	Ophiolepididae	Ophiomusium		lymani		OPHIOMUSIUM LYMANI		Ophiomusium lymani			1	R.L. Haedrich	20BT
735			Continental Rise		2480	2460-2480	1975	3	14	1975-03-14	TR-417			39.5	-70.6833		megafauna	Animalia	Echinodermata	Ophiuroidea	Ophiurida	Ophiuridae	Ophiura		ljungmani		OPHIURA LJUNGMANI		Ophiura ljungmani			4	R.L. Haedrich	20BT
736			Continental Rise		2530	2505-2530	1975	3	17	1975-03-17	TR-424			39.45	-70.4833		megafauna	Animalia	Cnidaria	Anthozoa	Alcyonacea	Nephtheidae	Eunephthya		fructosa		EUNEPHTHYA FRUTICOSA		Eunephthya fructosa			96	R.L. Haedrich	41GMT
737			Continental Rise		2530	2505-2530	1975	3	17	1975-03-17	TR-424			39.45	-70.4833		megafauna	Animalia	Cnidaria	Anthozoa	Scleractinia	Flabellidae	Flabellum		ANGULATUM		FLABELLUM ANGULATUM		Flabellum ANGULATUM			44	R.L. Haedrich	41GMT
738			Continental Rise		2530	2505-2530	1975	3	17	1975-03-17	TR-424			39.45	-70.4833		megafauna	Animalia	Mollusca	Gastropoda	Cephalaspidea	Cylichnidae	Cylichna		vortex		CYLICHNA VORTEX		Cylichna vortex			4	R.L. Haedrich	41GMT
739			Continental Rise		2530	2505-2530	1975	3	17	1975-03-17	TR-424			39.45	-70.4833		megafauna	Animalia	Mollusca	Gastropoda	Cephalaspidea	Cylichnidae	Scaphander		nobilis		SCAPHANDER NOBILIS		Scaphander nobilis			2	R.L. Haedrich	41GMT
740			Continental Rise		2530	2505-2530	1975	3	17	1975-03-17	TR-424			39.45	-70.4833		megafauna	Animalia	Arthropoda	Malacostraca	Decapoda	Aristeidae	Hepomadus		tener		HEPOMADUS TENER		Hepomadus tener			1	R.L. Haedrich	41GMT
741			Continental Rise		2530	2505-2530	1975	3	17	1975-03-17	TR-424			39.45	-70.4833		megafauna	Animalia	Arthropoda	Malacostraca	Decapoda	Glyphocrangonidae	Glyphocrangon		sculpta		GLYPHOCRANGON SCULPTA		Glyphocrangon sculpta			6	R.L. Haedrich	41GMT
742			Continental Rise		2530	2505-2530	1975	3	17	1975-03-17	TR-424			39.45	-70.4833		megafauna	Animalia	Arthropoda	Malacostraca	Decapoda	Polychelidae	Stereomastis		nana		STEREOMASTIS NANA		Stereomastis nana			3	R.L. Haedrich	41GMT
743			Continental Rise		2530	2505-2530	1975	3	17	1975-03-17	TR-424			39.45	-70.4833		megafauna	Animalia	Arthropoda	Malacostraca	Decapoda	Galatheidae	Galacantha		rostrata		MUNIDOPSIS ROSTRATA		Galacantha rostrata			5	R.L. Haedrich	41GMT
744			Continental Rise		2530	2505-2530	1975	3	17	1975-03-17	TR-424			39.45	-70.4833		megafauna	Animalia	Arthropoda	Malacostraca	Decapoda	Dorippidae	Ethusina		FAXONII		ETHUSINA FAXONII		Ethusina FAXONII			1	R.L. Haedrich	41GMT
745			Continental Rise		2530	2505-2530	1975	3	17	1975-03-17	TR-424			39.45	-70.4833		megafauna	Animalia	Echinodermata	Asteroidea	Notomyotida	Benthopectinidae	Benthopecten		simplex		BENTHOPECTEN SPINOSUS		Benthopecten simplex			18	R.L. Haedrich	41GMT
746			Continental Rise		2530	2505-2530	1975	3	17	1975-03-17	TR-424			39.45	-70.4833		megafauna	Animalia	Echinodermata	Asteroidea	Valvatida	Pseudarchasteridae	Paragonaster		subtilis		PARAGONASTER SUBTILIS		Paragonaster subtilis			2	R.L. Haedrich	41GMT
747			Continental Rise		2530	2505-2530	1975	3	17	1975-03-17	TR-424			39.45	-70.4833		megafauna	Animalia	Echinodermata	Asteroidea	Velatida	Pterasteridae	Hymenaster		modestus		HYMENASTER MODESTUS		Hymenaster modestus			4	R.L. Haedrich	41GMT
748			Continental Rise		2530	2505-2530	1975	3	17	1975-03-17	TR-424			39.45	-70.4833		megafauna	Animalia	Echinodermata	Asteroidea	Forcipulatida	Zoroasteridae	Zoroaster		fulgens		ZOROASTER FULGENS		Zoroaster fulgens			703	R.L. Haedrich	41GMT
749			Continental Rise		2530	2505-2530	1975	3	17	1975-03-17	TR-424			39.45	-70.4833		megafauna	Animalia	Echinodermata	Asteroidea	Brisingida	Freyellidae	Freyella		elegans		FREYELLA ELEGANS		Freyella elegans			2	R.L. Haedrich	41GMT
750			Continental Rise		2530	2505-2530	1975	3	17	1975-03-17	TR-424			39.45	-70.4833		megafauna	Animalia	Echinodermata	Echinoidea	Echinoida	Echinidae	Echinus		affinis		ECHINUS AFFINIS		Echinus affinis			2	R.L. Haedrich	41GMT
751			Continental Rise		2530	2505-2530	1975	3	17	1975-03-17	TR-424			39.45	-70.4833		megafauna	Animalia	Echinodermata	Echinoidea	Spatangoida	Aeropsidae	Aceste		bellidifera		ACESTE BELLIDIFERA		Aceste bellidifera			1	R.L. Haedrich	41GMT
752			Continental Rise		2530	2505-2530	1975	3	17	1975-03-17	TR-424			39.45	-70.4833		megafauna	Animalia	Echinodermata	Echinoidea	Spatangoida	Aeropsidae	Aeropsis		rostrata		AEROPSIS ROSTRATA		Aeropsis rostrata			3	R.L. Haedrich	41GMT
753			Continental Rise		2530	2505-2530	1975	3	17	1975-03-17	TR-424			39.45	-70.4833		megafauna	Animalia	Echinodermata	Ophiuroidea	Ophiurida	Ophiacanthidae	Ophiacantha		aculeata		OPHIACANTHA ACULEATA		Ophiacantha aculeata			6	R.L. Haedrich	41GMT
754			Continental Rise		2530	2505-2530	1975	3	17	1975-03-17	TR-424			39.45	-70.4833		megafauna	Animalia	Echinodermata	Ophiuroidea	Ophiurida	Ophiacanthidae	Ophiolimna		bairdi		OPHIACANTHA BAIRDI		Ophiolimna bairdi			3	R.L. Haedrich	41GMT
755			Continental Rise		2530	2505-2530	1975	3	17	1975-03-17	TR-424			39.45	-70.4833		megafauna	Animalia	Echinodermata	Ophiuroidea	Ophiurida	Ophiacanthidae	Ophiacantha		simulans		OPHIACANTHA SIMULANS		Ophiacantha simulans			1	R.L. Haedrich	41GMT
756			Continental Rise		2530	2505-2530	1975	3	17	1975-03-17	TR-424			39.45	-70.4833		megafauna	Animalia	Echinodermata	Ophiuroidea	Ophiurida	Amphilepididae	Amphilepis		ingolfiana		AMPHILEPIS INGOLFIANA		Amphilepis ingolfiana			39	R.L. Haedrich	41GMT
757			Continental Rise		2530	2505-2530	1975	3	17	1975-03-17	TR-424			39.45	-70.4833		megafauna	Animalia	Echinodermata	Ophiuroidea	Ophiurida	Ophiolepididae	Ophiomusium		lymani		OPHIOMUSIUM LYMANI		Ophiomusium lymani			5	R.L. Haedrich	41GMT
758			Continental Rise		2530	2505-2530	1975	3	17	1975-03-17	TR-424			39.45	-70.4833		megafauna	Animalia	Echinodermata	Ophiuroidea	Ophiurida	Ophiuridae	Ophiura		ljungmani		OPHIURA LJUNGMANI		Ophiura ljungmani			9999	R.L. Haedrich	41GMT
759			Continental Rise		2530	2505-2530	1975	3	17	1975-03-17	TR-424			39.45	-70.4833		megafauna	Animalia	Echinodermata	Holothuroidea	Aspidochirotida	Synallactidae	Paelopatides		gigantea		PAELOPATIDES GIGANTEA		Paelopatides gigantea			9	R.L. Haedrich	41GMT
760			Continental Rise		2530	2505-2530	1975	3	17	1975-03-17	TR-424			39.45	-70.4833		megafauna	Animalia	Echinodermata	Holothuroidea	Molpadiida	Molpadiidae	Molpadia		blakei		MOLPADIA BLAKEI		Molpadia blakei			16	R.L. Haedrich	41GMT
761			Continental Rise		2530	2505-2530	1975	3	17	1975-03-17	TR-424			39.45	-70.4833		megafauna	Animalia	Echinodermata	Holothuroidea	Apodida	Synaptidae	Protankyra				PROTANKYRA		Protankyra			1	R.L. Haedrich	41GMT
762			Continental Rise		2300	2290-2300	1975	3	18	1975-03-18	TR-429			39.5833	-70.5333		megafauna	Animalia	Cnidaria	Anthozoa	Alcyonacea	Alcyoniidae	Anthomastus		grandiflorus		ANTHOMASTUS GRANDIFLORUS		Anthomastus grandiflorus			39	R.L. Haedrich	41GMT
763			Continental Rise		2300	2290-2300	1975	3	18	1975-03-18	TR-429			39.5833	-70.5333		megafauna	Animalia	Cnidaria	Anthozoa	Alcyonacea	Nephtheidae	Eunephthya		fructosa		EUNEPHTHYA FRUTICOSA		Eunephthya fructosa			9	R.L. Haedrich	41GMT
764			Continental Rise		2300	2290-2300	1975	3	18	1975-03-18	TR-429			39.5833	-70.5333		megafauna	Animalia	Cnidaria	Anthozoa	Scleractinia	Caryophylliidae	Caryophyllia		COMMUNIS		CARYOPHYLLIA COMMUNIS		Caryophyllia COMMUNIS			1	R.L. Haedrich	41GMT
765			Continental Rise		2300	2290-2300	1975	3	18	1975-03-18	TR-429			39.5833	-70.5333		megafauna	Animalia	Cnidaria	Anthozoa	Scleractinia	Flabellidae	Flabellum		ANGULATUM		FLABELLUM ANGULATUM		Flabellum ANGULATUM			6	R.L. Haedrich	41GMT
766			Continental Rise		2300	2290-2300	1975	3	18	1975-03-18	TR-429			39.5833	-70.5333		megafauna	Animalia	Arthropoda	Malacostraca	Decapoda	Glyphocrangonidae	Glyphocrangon		sculpta		GLYPHOCRANGON SCULPTA		Glyphocrangon sculpta			39	R.L. Haedrich	41GMT
767			Continental Rise		2300	2290-2300	1975	3	18	1975-03-18	TR-429			39.5833	-70.5333		megafauna	Animalia	Arthropoda	Malacostraca	Decapoda	Polychelidae	Stereomastis		nana		STEREOMASTIS NANA		Stereomastis nana			1	R.L. Haedrich	41GMT
768			Continental Rise		2300	2290-2300	1975	3	18	1975-03-18	TR-429			39.5833	-70.5333		megafauna	Animalia	Arthropoda	Malacostraca	Decapoda	Galatheidae	Galacantha		rostrata		MUNIDOPSIS ROSTRATA		Galacantha rostrata			4	R.L. Haedrich	41GMT
769			Continental Rise		2300	2290-2300	1975	3	18	1975-03-18	TR-429			39.5833	-70.5333		megafauna	Animalia	Echinodermata	Asteroidea	Paxillosida	Astropectinidae	Bathybiaster		vexillifer		BATHYBIASTER VEXILLIFER		Bathybiaster vexillifer			6	R.L. Haedrich	41GMT
770			Continental Rise		2300	2290-2300	1975	3	18	1975-03-18	TR-429			39.5833	-70.5333		megafauna	Animalia	Echinodermata	Asteroidea	Notomyotida	Benthopectinidae	Benthopecten		simplex		BENTHOPECTEN SPINOSUS		Benthopecten simplex			23	R.L. Haedrich	41GMT
771			Continental Rise		2300	2290-2300	1975	3	18	1975-03-18	TR-429			39.5833	-70.5333		megafauna	Animalia	Echinodermata	Asteroidea	Notomyotida	Benthopectinidae	Pectinaster		filholi		PECTINASTER FORCIPATUS		Pectinaster filholi			55	R.L. Haedrich	41GMT
772			Continental Rise		2300	2290-2300	1975	3	18	1975-03-18	TR-429			39.5833	-70.5333		megafauna	Animalia	Echinodermata	Asteroidea	Valvatida	Pseudarchasteridae	Pseudarchaster		gracilis		PSEUDARCHASTER GRACILIS		Pseudarchaster gracilis			4	R.L. Haedrich	41GMT
773			Continental Rise		2300	2290-2300	1975	3	18	1975-03-18	TR-429			39.5833	-70.5333		megafauna	Animalia	Echinodermata	Asteroidea	Forcipulatida	Zoroasteridae	Zoroaster		fulgens		ZOROASTER FULGENS		Zoroaster fulgens			132	R.L. Haedrich	41GMT
774			Continental Rise		2300	2290-2300	1975	3	18	1975-03-18	TR-429			39.5833	-70.5333		megafauna	Animalia	Echinodermata	Echinoidea	Echinoida	Echinidae	Echinus		affinis		ECHINUS AFFINIS		Echinus affinis			27	R.L. Haedrich	41GMT
775			Continental Rise		2300	2290-2300	1975	3	18	1975-03-18	TR-429			39.5833	-70.5333		megafauna	Animalia	Echinodermata	Ophiuroidea	Euryalida	Asteronychidae	Asteronyx		loveni		ASTERONYX LOVENI		Asteronyx loveni			1	R.L. Haedrich	41GMT
776			Continental Rise		2300	2290-2300	1975	3	18	1975-03-18	TR-429			39.5833	-70.5333		megafauna	Animalia	Echinodermata	Ophiuroidea	Ophiurida	Ophiacanthidae	Ophiacantha		simulans		OPHIACANTHA SIMULANS		Ophiacantha simulans			1	R.L. Haedrich	41GMT
777			Continental Rise		2300	2290-2300	1975	3	18	1975-03-18	TR-429			39.5833	-70.5333		megafauna	Animalia	Echinodermata	Ophiuroidea	Ophiurida	Ophiacanthidae	Ophiotoma		coriacea		OPHIOTOMA CORIACEA		Ophiotoma coriacea			2	R.L. Haedrich	41GMT
778			Continental Rise		2300	2290-2300	1975	3	18	1975-03-18	TR-429			39.5833	-70.5333		megafauna	Animalia	Echinodermata	Ophiuroidea	Ophiurida	Ophiolepididae	Ophiomusium		lymani		OPHIOMUSIUM LYMANI		Ophiomusium lymani			1049	R.L. Haedrich	41GMT
779			Continental Rise		2300	2290-2300	1975	3	18	1975-03-18	TR-429			39.5833	-70.5333		megafauna	Animalia	Echinodermata	Ophiuroidea	Ophiurida	Ophiuridae	Ophiura		ljungmani		OPHIURA LJUNGMANI		Ophiura ljungmani			14	R.L. Haedrich	41GMT
780			Continental Rise		2300	2290-2300	1975	3	18	1975-03-18	TR-429			39.5833	-70.5333		megafauna	Animalia	Echinodermata	Holothuroidea	Aspidochirotida	Synallactidae	Paelopatides		gigantea		PAELOPATIDES GIGANTEA		Paelopatides gigantea			17	R.L. Haedrich	41GMT
781			Continental Rise		2300	2290-2300	1975	3	18	1975-03-18	TR-429			39.5833	-70.5333		megafauna	Animalia	Echinodermata	Holothuroidea	Molpadiida	Molpadiidae	Molpadia		blakei		MOLPADIA BLAKEI		Molpadia blakei			6	R.L. Haedrich	41GMT
782			Continental Rise		2155	2080-2155	1975	3	19	1975-03-19	TR-431			39.65	-70.4333		megafauna	Animalia	Cnidaria	Anthozoa	Alcyonacea	Alcyoniidae	Anthomastus		grandiflorus		ANTHOMASTUS GRANDIFLORUS		Anthomastus grandiflorus			2	R.L. Haedrich	41GMT
783			Continental Rise		2155	2080-2155	1975	3	19	1975-03-19	TR-431			39.65	-70.4333		megafauna	Animalia	Cnidaria	Anthozoa	Alcyonacea	Nephtheidae	Eunephthya		fructosa		EUNEPHTHYA FRUTICOSA		Eunephthya fructosa			2	R.L. Haedrich	41GMT
784			Continental Rise		2155	2080-2155	1975	3	19	1975-03-19	TR-431			39.65	-70.4333		megafauna	Animalia	Cnidaria	Anthozoa	Scleractinia	Caryophylliidae	Caryophyllia		COMMUNIS		CARYOPHYLLIA COMMUNIS		Caryophyllia COMMUNIS			5	R.L. Haedrich	41GMT
785			Continental Rise		2155	2080-2155	1975	3	19	1975-03-19	TR-431			39.65	-70.4333		megafauna	Animalia	Mollusca	Gastropoda	Cephalaspidea	Cylichnidae	Scaphander		nobilis		SCAPHANDER NOBILIS		Scaphander nobilis			3	R.L. Haedrich	41GMT
786			Continental Rise		2155	2080-2155	1975	3	19	1975-03-19	TR-431			39.65	-70.4333		megafauna	Animalia	Mollusca	Cephalopoda	Octopoda	Octopodidae	Bathypolypus		arcticus		BATHYPOLYPUS ARCTICUS		Bathypolypus arcticus			1	R.L. Haedrich	41GMT
787			Continental Rise		2155	2080-2155	1975	3	19	1975-03-19	TR-431			39.65	-70.4333		megafauna	Animalia	Arthropoda	Pycnogonida	Pantopoda	Colossendeidae	Colossendeis		colossea		COLOSSENDEIS COLOSSEA		Colossendeis colossea			32	R.L. Haedrich	41GMT
788			Continental Rise		2155	2080-2155	1975	3	19	1975-03-19	TR-431			39.65	-70.4333		megafauna	Animalia	Arthropoda	Malacostraca	Decapoda	Glyphocrangonidae	Glyphocrangon		sculpta		GLYPHOCRANGON SCULPTA		Glyphocrangon sculpta			7	R.L. Haedrich	41GMT
789			Continental Rise		2155	2080-2155	1975	3	19	1975-03-19	TR-431			39.65	-70.4333		megafauna	Animalia	Arthropoda	Malacostraca	Decapoda	Polychelidae	Stereomastis		nana		STEREOMASTIS NANA		Stereomastis nana			2	R.L. Haedrich	41GMT
790			Continental Rise		2155	2080-2155	1975	3	19	1975-03-19	TR-431			39.65	-70.4333		megafauna	Animalia	Arthropoda	Malacostraca	Decapoda	Galatheidae	Galacantha		rostrata		MUNIDOPSIS ROSTRATA		Galacantha rostrata			4	R.L. Haedrich	41GMT
791			Continental Rise		2155	2080-2155	1975	3	19	1975-03-19	TR-431			39.65	-70.4333		megafauna	Animalia	Echinodermata	Asteroidea	Paxillosida	Astropectinidae	Bathybiaster		vexillifer		BATHYBIASTER VEXILLIFER		Bathybiaster vexillifer			3	R.L. Haedrich	41GMT
792			Continental Rise		2155	2080-2155	1975	3	19	1975-03-19	TR-431			39.65	-70.4333		megafauna	Animalia	Echinodermata	Asteroidea	Paxillosida	Astropectinidae	Dytaster		insignis		DYTASTER INSIGNIS		Dytaster insignis			10	R.L. Haedrich	41GMT
793			Continental Rise		2155	2080-2155	1975	3	19	1975-03-19	TR-431			39.65	-70.4333		megafauna	Animalia	Echinodermata	Asteroidea	Paxillosida	Astropectinidae	Plutonaster		intermedius		PLUTONASTER INTERMEDIUS		Plutonaster intermedius			13	R.L. Haedrich	41GMT
794			Continental Rise		2155	2080-2155	1975	3	19	1975-03-19	TR-431			39.65	-70.4333		megafauna	Animalia	Echinodermata	Asteroidea	Paxillosida	Porcellanasteridae	Porcellanaster		ceruleus		PORCELLANASTER CAERULEUS		Porcellanaster ceruleus			35	R.L. Haedrich	41GMT
795			Continental Rise		2155	2080-2155	1975	3	19	1975-03-19	TR-431			39.65	-70.4333		megafauna	Animalia	Echinodermata	Asteroidea	Notomyotida	Benthopectinidae	Benthopecten		simplex		BENTHOPECTEN SPINOSUS		Benthopecten simplex			15	R.L. Haedrich	41GMT
796			Continental Rise		2155	2080-2155	1975	3	19	1975-03-19	TR-431			39.65	-70.4333		megafauna	Animalia	Echinodermata	Asteroidea	Notomyotida	Benthopectinidae	Pectinaster		filholi		PECTINASTER FORCIPATUS		Pectinaster filholi			32	R.L. Haedrich	41GMT
797			Continental Rise		2155	2080-2155	1975	3	19	1975-03-19	TR-431			39.65	-70.4333		megafauna	Animalia	Echinodermata	Asteroidea	Valvatida	Pseudarchasteridae	Pseudarchaster		parelii		PSEUDARCHASTER PARELII		Pseudarchaster parelii			3	R.L. Haedrich	41GMT
798			Continental Rise		2155	2080-2155	1975	3	19	1975-03-19	TR-431			39.65	-70.4333		megafauna	Animalia	Echinodermata	Asteroidea	Velatida	Solasteridae	Solaster		benedicti		SOLASTER BENEDICTI		Solaster benedicti			6	R.L. Haedrich	41GMT
799			Continental Rise		2155	2080-2155	1975	3	19	1975-03-19	TR-431			39.65	-70.4333		megafauna	Animalia	Echinodermata	Asteroidea	Velatida	Pterasteridae	Hymenaster		modestus		HYMENASTER MODESTUS		Hymenaster modestus			5	R.L. Haedrich	41GMT
800			Continental Rise		2155	2080-2155	1975	3	19	1975-03-19	TR-431			39.65	-70.4333		megafauna	Animalia	Echinodermata	Asteroidea	Forcipulatida	Zoroasteridae	Zoroaster		fulgens		ZOROASTER FULGENS		Zoroaster fulgens			5	R.L. Haedrich	41GMT
801			Continental Rise		2155	2080-2155	1975	3	19	1975-03-19	TR-431			39.65	-70.4333		megafauna	Animalia	Echinodermata	Asteroidea	Brisingida	Freyellidae	Freyella		elegans		FREYELLA ELEGANS		Freyella elegans			1	R.L. Haedrich	41GMT
802			Continental Rise		2155	2080-2155	1975	3	19	1975-03-19	TR-431			39.65	-70.4333		megafauna	Animalia	Echinodermata	Echinoidea	Echinothuroida	Echinothuridae	Phormosoma		placenta		PHORMOSOMA PLACENTA		Phormosoma placenta			51	R.L. Haedrich	41GMT
803			Continental Rise		2155	2080-2155	1975	3	19	1975-03-19	TR-431			39.65	-70.4333		megafauna	Animalia	Echinodermata	Echinoidea	Echinoida	Echinidae	Echinus		affinis		ECHINUS AFFINIS		Echinus affinis			10	R.L. Haedrich	41GMT
804			Continental Rise		2155	2080-2155	1975	3	19	1975-03-19	TR-431			39.65	-70.4333		megafauna	Animalia	Echinodermata	Echinoidea	Echinoida	Echinidae	Echinus		alexandri		ECHINUS ALEXANDRI		Echinus alexandri			7	R.L. Haedrich	41GMT
805			Continental Rise		2155	2080-2155	1975	3	19	1975-03-19	TR-431			39.65	-70.4333		megafauna	Animalia	Echinodermata	Echinoidea	Spatangoida	Brissidae	Brissopsis		atlantica	mediterranea	BRISSOPSIS MEDITERRANEA		Brissopsis atlantica var. mediterranea			1	R.L. Haedrich	41GMT
806			Continental Rise		2155	2080-2155	1975	3	19	1975-03-19	TR-431			39.65	-70.4333		megafauna	Animalia	Echinodermata	Ophiuroidea	Ophiurida	Ophiacanthidae	Ophiacantha		simulans		OPHIACANTHA SIMULANS		Ophiacantha simulans			29	R.L. Haedrich	41GMT
807			Continental Rise		2155	2080-2155	1975	3	19	1975-03-19	TR-431			39.65	-70.4333		megafauna	Animalia	Echinodermata	Ophiuroidea	Ophiurida	Ophiacanthidae	Ophiotoma		coriacea		OPHIOTOMA CORIACEA		Ophiotoma coriacea			1	R.L. Haedrich	41GMT
808			Continental Rise		2155	2080-2155	1975	3	19	1975-03-19	TR-431			39.65	-70.4333		megafauna	Animalia	Echinodermata	Ophiuroidea	Ophiurida	Ophiolepididae	Ophiomusium		lymani		OPHIOMUSIUM LYMANI		Ophiomusium lymani			885	R.L. Haedrich	41GMT
809			Continental Rise		2155	2080-2155	1975	3	19	1975-03-19	TR-431			39.65	-70.4333		megafauna	Animalia	Echinodermata	Ophiuroidea	Ophiurida	Ophiuridae	Ophiura		ljungmani		OPHIURA LJUNGMANI		Ophiura ljungmani			40	R.L. Haedrich	41GMT
810			Continental Rise		2155	2080-2155	1975	3	19	1975-03-19	TR-431			39.65	-70.4333		megafauna	Animalia	Echinodermata	Holothuroidea	Aspidochirotida	Synallactidae	Paelopatides		gigantea		PAELOPATIDES GIGANTEA		Paelopatides gigantea			24	R.L. Haedrich	41GMT
811			Continental Rise		2155	2080-2155	1975	3	19	1975-03-19	TR-431			39.65	-70.4333		megafauna	Animalia	Echinodermata	Holothuroidea	Molpadiida	Molpadiidae	Molpadia		blakei		MOLPADIA BLAKEI		Molpadia blakei			2	R.L. Haedrich	41GMT
812			Continental Rise		2450	2350-2450	1975	3	19	1975-03-19	TR-432			39.5167	-70.3333		megafauna	Animalia	Cnidaria	Anthozoa	Alcyonacea	Alcyoniidae	Anthomastus		grandiflorus		ANTHOMASTUS GRANDIFLORUS		Anthomastus grandiflorus			40	R.L. Haedrich	41GMT
813			Continental Rise		2450	2350-2450	1975	3	19	1975-03-19	TR-432			39.5167	-70.3333		megafauna	Animalia	Cnidaria	Anthozoa	Alcyonacea	Nephtheidae	Eunephthya		fructosa		EUNEPHTHYA FRUTICOSA		Eunephthya fructosa			5	R.L. Haedrich	41GMT
814			Continental Rise		2450	2350-2450	1975	3	19	1975-03-19	TR-432			39.5167	-70.3333		megafauna	Animalia	Cnidaria	Anthozoa	Scleractinia	Flabellidae	Flabellum		ANGULATUM		FLABELLUM ANGULATUM		Flabellum ANGULATUM			50	R.L. Haedrich	41GMT
815			Continental Rise		2450	2350-2450	1975	3	19	1975-03-19	TR-432			39.5167	-70.3333		megafauna	Animalia	Mollusca	Gastropoda	Cephalaspidea	Cylichnidae	Scaphander		nobilis		SCAPHANDER NOBILIS		Scaphander nobilis			2	R.L. Haedrich	41GMT
816			Continental Rise		2450	2350-2450	1975	3	19	1975-03-19	TR-432			39.5167	-70.3333		megafauna	Animalia	Arthropoda	Malacostraca	Decapoda	Glyphocrangonidae	Glyphocrangon		sculpta		GLYPHOCRANGON SCULPTA		Glyphocrangon sculpta			21	R.L. Haedrich	41GMT
817			Continental Rise		2450	2350-2450	1975	3	19	1975-03-19	TR-432			39.5167	-70.3333		megafauna	Animalia	Arthropoda	Malacostraca	Decapoda	Galatheidae	Munidopsis		bairdii		MUNIDOPSIS BAIRDII		Munidopsis bairdii			1	R.L. Haedrich	41GMT
818			Continental Rise		2450	2350-2450	1975	3	19	1975-03-19	TR-432			39.5167	-70.3333		megafauna	Animalia	Arthropoda	Malacostraca	Decapoda	Galatheidae	Galacantha		rostrata		MUNIDOPSIS ROSTRATA		Galacantha rostrata			7	R.L. Haedrich	41GMT
819			Continental Rise		2450	2350-2450	1975	3	19	1975-03-19	TR-432			39.5167	-70.3333		megafauna	Animalia	Arthropoda	Malacostraca	Decapoda	Galatheidae	Munidopsis		similis		MUNIDOPSIS SIMILIS		Munidopsis similis			1	R.L. Haedrich	41GMT
820			Continental Rise		2450	2350-2450	1975	3	19	1975-03-19	TR-432			39.5167	-70.3333		megafauna	Animalia	Echinodermata	Asteroidea	Paxillosida	Astropectinidae	Bathybiaster		vexillifer		BATHYBIASTER VEXILLIFER		Bathybiaster vexillifer			4	R.L. Haedrich	41GMT
821			Continental Rise		2450	2350-2450	1975	3	19	1975-03-19	TR-432			39.5167	-70.3333		megafauna	Animalia	Echinodermata	Asteroidea	Notomyotida	Benthopectinidae	Benthopecten		simplex		BENTHOPECTEN SPINOSUS		Benthopecten simplex			2	R.L. Haedrich	41GMT
822			Continental Rise		2450	2350-2450	1975	3	19	1975-03-19	TR-432			39.5167	-70.3333		megafauna	Animalia	Echinodermata	Asteroidea	Notomyotida	Benthopectinidae	Pectinaster		filholi		PECTINASTER FORCIPATUS		Pectinaster filholi			186	R.L. Haedrich	41GMT
823			Continental Rise		2450	2350-2450	1975	3	19	1975-03-19	TR-432			39.5167	-70.3333		megafauna	Animalia	Echinodermata	Asteroidea	Valvatida	Pseudarchasteridae	Pseudarchaster		gracilis		PSEUDARCHASTER GRACILIS		Pseudarchaster gracilis			2	R.L. Haedrich	41GMT
824			Continental Rise		2450	2350-2450	1975	3	19	1975-03-19	TR-432			39.5167	-70.3333		megafauna	Animalia	Echinodermata	Asteroidea	Forcipulatida	Zoroasteridae	Zoroaster		fulgens		ZOROASTER FULGENS		Zoroaster fulgens			528	R.L. Haedrich	41GMT
825			Continental Rise		2450	2350-2450	1975	3	19	1975-03-19	TR-432			39.5167	-70.3333		megafauna	Animalia	Echinodermata	Asteroidea	Brisingida	Freyellidae	Freyella		elegans		FREYELLA ELEGANS		Freyella elegans			1	R.L. Haedrich	41GMT
826			Continental Rise		2450	2350-2450	1975	3	19	1975-03-19	TR-432			39.5167	-70.3333		megafauna	Animalia	Echinodermata	Echinoidea	Echinoida	Echinidae	Echinus		affinis		ECHINUS AFFINIS		Echinus affinis			431	R.L. Haedrich	41GMT
827			Continental Rise		2450	2350-2450	1975	3	19	1975-03-19	TR-432			39.5167	-70.3333		megafauna	Animalia	Echinodermata	Echinoidea	Spatangoida	Aeropsidae	Aeropsis		rostrata		AEROPSIS ROSTRATA		Aeropsis rostrata			1	R.L. Haedrich	41GMT
828			Continental Rise		2450	2350-2450	1975	3	19	1975-03-19	TR-432			39.5167	-70.3333		megafauna	Animalia	Echinodermata	Ophiuroidea	Ophiurida	Ophiacanthidae	Ophiacantha		simulans		OPHIACANTHA SIMULANS		Ophiacantha simulans			4	R.L. Haedrich	41GMT
829			Continental Rise		2450	2350-2450	1975	3	19	1975-03-19	TR-432			39.5167	-70.3333		megafauna	Animalia	Echinodermata	Ophiuroidea	Ophiurida	Ophiacanthidae	Ophiotoma		coriacea		OPHIOTOMA CORIACEA		Ophiotoma coriacea			6	R.L. Haedrich	41GMT
830			Continental Rise		2450	2350-2450	1975	3	19	1975-03-19	TR-432			39.5167	-70.3333		megafauna	Animalia	Echinodermata	Ophiuroidea	Ophiurida	Amphilepididae	Amphilepis		ingolfiana		AMPHILEPIS INGOLFIANA		Amphilepis ingolfiana			1	R.L. Haedrich	41GMT
831			Continental Rise		2450	2350-2450	1975	3	19	1975-03-19	TR-432			39.5167	-70.3333		megafauna	Animalia	Echinodermata	Ophiuroidea	Ophiurida	Ophiolepididae	Ophiomusium		lymani		OPHIOMUSIUM LYMANI		Ophiomusium lymani			812	R.L. Haedrich	41GMT
832			Continental Rise		2450	2350-2450	1975	3	19	1975-03-19	TR-432			39.5167	-70.3333		megafauna	Animalia	Echinodermata	Ophiuroidea	Ophiurida	Ophiuridae	Ophiura		ljungmani		OPHIURA LJUNGMANI		Ophiura ljungmani			60	R.L. Haedrich	41GMT
833			Continental Rise		2450	2350-2450	1975	3	19	1975-03-19	TR-432			39.5167	-70.3333		megafauna	Animalia	Echinodermata	Holothuroidea	Elasipodida	Psychropotidae	Psychropotes		depressa		EUPHRONIDES CORNUTA		Psychropotes depressa			1	R.L. Haedrich	41GMT
834			Continental Rise		2450	2350-2450	1975	3	19	1975-03-19	TR-432			39.5167	-70.3333		megafauna	Animalia	Echinodermata	Holothuroidea	Aspidochirotida	Synallactidae	Paelopatides		gigantea		PAELOPATIDES GIGANTEA		Paelopatides gigantea			29	R.L. Haedrich	41GMT
835			Continental Rise		2450	2350-2450	1975	3	19	1975-03-19	TR-432			39.5167	-70.3333		megafauna	Animalia	Echinodermata	Holothuroidea	Molpadiida	Molpadiidae	Molpadia		blakei		MOLPADIA BLAKEI		Molpadia blakei			19	R.L. Haedrich	41GMT
836			Continental Rise		2663	2635-2663	1975	7	3	1975-07-03	TR-500			39.2333	-70.4667		megafauna	Animalia	Cnidaria	Anthozoa	Alcyonacea	Nephtheidae	Eunephthya		fructosa		EUNEPHTHYA FRUTICOSA		Eunephthya fructosa			62	R.L. Haedrich	41GMT
837			Continental Rise		2663	2635-2663	1975	7	3	1975-07-03	TR-500			39.2333	-70.4667		megafauna	Animalia	Arthropoda	Malacostraca	Decapoda	Dorippidae	Ethusina		FAXONII		ETHUSINA FAXONII		Ethusina FAXONII			1	R.L. Haedrich	41GMT
838			Continental Rise		2663	2635-2663	1975	7	3	1975-07-03	TR-500			39.2333	-70.4667		megafauna	Animalia	Echinodermata	Asteroidea	Paxillosida	Astropectinidae	Dytaster		insignis		DYTASTER INSIGNIS		Dytaster insignis			48	R.L. Haedrich	41GMT
839			Continental Rise		2663	2635-2663	1975	7	3	1975-07-03	TR-500			39.2333	-70.4667		megafauna	Animalia	Echinodermata	Asteroidea	Paxillosida	Porcellanasteridae	Porcellanaster		ceruleus		PORCELLANASTER CAERULEUS		Porcellanaster ceruleus			1	R.L. Haedrich	41GMT
840			Continental Rise		2663	2635-2663	1975	7	3	1975-07-03	TR-500			39.2333	-70.4667		megafauna	Animalia	Echinodermata	Asteroidea	Notomyotida	Benthopectinidae	Benthopecten		simplex		BENTHOPECTEN SPINOSUS		Benthopecten simplex			51	R.L. Haedrich	41GMT
841			Continental Rise		2663	2635-2663	1975	7	3	1975-07-03	TR-500			39.2333	-70.4667		megafauna	Animalia	Echinodermata	Echinoidea	Spatangoida	Aeropsidae	Aceste		bellidifera		ACESTE BELLIDIFERA		Aceste bellidifera			1	R.L. Haedrich	41GMT
842			Continental Rise		2663	2635-2663	1975	7	3	1975-07-03	TR-500			39.2333	-70.4667		megafauna	Animalia	Echinodermata	Ophiuroidea	Ophiurida	Ophiacanthidae	Ophiacantha		aculeata		OPHIACANTHA ACULEATA		Ophiacantha aculeata			3	R.L. Haedrich	41GMT
843			Continental Rise		2663	2635-2663	1975	7	3	1975-07-03	TR-500			39.2333	-70.4667		megafauna	Animalia	Echinodermata	Ophiuroidea	Ophiurida	Amphilepididae	Amphilepis		ingolfiana		AMPHILEPIS INGOLFIANA		Amphilepis ingolfiana			47	R.L. Haedrich	41GMT
844			Continental Rise		2663	2635-2663	1975	7	3	1975-07-03	TR-500			39.2333	-70.4667		megafauna	Animalia	Echinodermata	Ophiuroidea	Ophiurida	Amphiuridae	Amphiura		otteri		AMPHIURA PALMERI		Amphiura otteri			1	R.L. Haedrich	41GMT
845			Continental Rise		2663	2635-2663	1975	7	3	1975-07-03	TR-500			39.2333	-70.4667		megafauna	Animalia	Echinodermata	Ophiuroidea	Ophiurida	Ophiuridae	Ophiosphalma		armigerum		OPHIOMUSIUM ARMIGERUM		Ophiosphalma armigerum			154	R.L. Haedrich	41GMT
846			Continental Rise		2663	2635-2663	1975	7	3	1975-07-03	TR-500			39.2333	-70.4667		megafauna	Animalia	Echinodermata	Ophiuroidea	Ophiurida	Ophiuridae	Ophiura		ljungmani		OPHIURA LJUNGMANI		Ophiura ljungmani			9999	R.L. Haedrich	41GMT
847			Continental Rise		2663	2635-2663	1975	7	3	1975-07-03	TR-500			39.2333	-70.4667		megafauna	Animalia	Echinodermata	Holothuroidea	Molpadiida	Molpadiidae	Molpadia		blakei		MOLPADIA BLAKEI		Molpadia blakei			5	R.L. Haedrich	41GMT
848			Continental Rise		2654	2654-2654	1975	7	7	1975-07-07	TR-509			39.2	-70.3		megafauna	Animalia	Cnidaria	Anthozoa	Alcyonacea	Nephtheidae	Eunephthya		fructosa		EUNEPHTHYA FRUTICOSA		Eunephthya fructosa			5	R.L. Haedrich	41GMT
849			Continental Rise		2654	2654-2654	1975	7	7	1975-07-07	TR-509			39.2	-70.3		megafauna	Animalia	Cnidaria	Anthozoa	Scleractinia	Flabellidae	Flabellum		ANGULATUM		FLABELLUM ANGULATUM		Flabellum ANGULATUM			21	R.L. Haedrich	41GMT
850			Continental Rise		2654	2654-2654	1975	7	7	1975-07-07	TR-509			39.2	-70.3		megafauna	Animalia	Mollusca	Gastropoda	Hypsogastropoda	Buccinidae	Colus		PROFUNDICOLUS		COLUS PROFUNDICOLUS		Colus PROFUNDICOLUS			4	R.L. Haedrich	41GMT
851			Continental Rise		2654	2654-2654	1975	7	7	1975-07-07	TR-509			39.2	-70.3		megafauna	Animalia	Arthropoda	Malacostraca	Decapoda	Aristeidae	Plesiopenaeus		armatus		PLESIOPENAEUS ARMATUS		Plesiopenaeus armatus			1	R.L. Haedrich	41GMT
852			Continental Rise		2654	2654-2654	1975	7	7	1975-07-07	TR-509			39.2	-70.3		megafauna	Animalia	Arthropoda	Malacostraca	Decapoda	Polychelidae	Stereomastis		nana		STEREOMASTIS NANA		Stereomastis nana			1	R.L. Haedrich	41GMT
853			Continental Rise		2654	2654-2654	1975	7	7	1975-07-07	TR-509			39.2	-70.3		megafauna	Animalia	Echinodermata	Asteroidea	Paxillosida	Astropectinidae	Dytaster		insignis		DYTASTER INSIGNIS		Dytaster insignis			106	R.L. Haedrich	41GMT
854			Continental Rise		2654	2654-2654	1975	7	7	1975-07-07	TR-509			39.2	-70.3		megafauna	Animalia	Echinodermata	Asteroidea	Paxillosida	Porcellanasteridae	Porcellanaster		ceruleus		PORCELLANASTER CAERULEUS		Porcellanaster ceruleus			4	R.L. Haedrich	41GMT
855			Continental Rise		2654	2654-2654	1975	7	7	1975-07-07	TR-509			39.2	-70.3		megafauna	Animalia	Echinodermata	Asteroidea	Notomyotida	Benthopectinidae	Benthopecten		simplex		BENTHOPECTEN SPINOSUS		Benthopecten simplex			62	R.L. Haedrich	41GMT
856			Continental Rise		2654	2654-2654	1975	7	7	1975-07-07	TR-509			39.2	-70.3		megafauna	Animalia	Echinodermata	Asteroidea	Valvatida	Pseudarchasteridae	Paragonaster		subtilis		PARAGONASTER SUBTILIS		Paragonaster subtilis			5	R.L. Haedrich	41GMT
857			Continental Rise		2654	2654-2654	1975	7	7	1975-07-07	TR-509			39.2	-70.3		megafauna	Animalia	Echinodermata	Asteroidea	Valvatida	Pseudarchasteridae	Pseudarchaster		parelii		PSEUDARCHASTER PARELII		Pseudarchaster parelii			1	R.L. Haedrich	41GMT
858			Continental Rise		2654	2654-2654	1975	7	7	1975-07-07	TR-509			39.2	-70.3		megafauna	Animalia	Echinodermata	Echinoidea	Echinoida	Echinidae	Echinus		affinis		ECHINUS AFFINIS		Echinus affinis			125	R.L. Haedrich	41GMT
859			Continental Rise		2654	2654-2654	1975	7	7	1975-07-07	TR-509			39.2	-70.3		megafauna	Animalia	Echinodermata	Echinoidea	Spatangoida	Aeropsidae	Aceste		bellidifera		ACESTE BELLIDIFERA		Aceste bellidifera			11	R.L. Haedrich	41GMT
860			Continental Rise		2654	2654-2654	1975	7	7	1975-07-07	TR-509			39.2	-70.3		megafauna	Animalia	Echinodermata	Echinoidea	Spatangoida	Aeropsidae	Aeropsis		rostrata		AEROPSIS ROSTRATA		Aeropsis rostrata			22	R.L. Haedrich	41GMT
861			Continental Rise		2654	2654-2654	1975	7	7	1975-07-07	TR-509			39.2	-70.3		megafauna	Animalia	Echinodermata	Echinoidea	Spatangoida	Hemiasteridae	Hemiaster		expergitus		HEMIASTER EXPERGITUS		Hemiaster expergitus			2	R.L. Haedrich	41GMT
862			Continental Rise		2654	2654-2654	1975	7	7	1975-07-07	TR-509			39.2	-70.3		megafauna	Animalia	Echinodermata	Ophiuroidea	Ophiurida	Ophiuridae	Ophiura		ljungmani		OPHIURA LJUNGMANI		Ophiura ljungmani			3	R.L. Haedrich	41GMT
863			Continental Rise		2654	2654-2654	1975	7	7	1975-07-07	TR-509			39.2	-70.3		megafauna	Animalia	Echinodermata	Ophiuroidea	Ophiurida	Ophiodermatidae	Bathypectinura		heros		BATHYPECTINURA HEROS		Bathypectinura heros			1	R.L. Haedrich	41GMT
864			Continental Rise		2654	2654-2654	1975	7	7	1975-07-07	TR-509			39.2	-70.3		megafauna	Animalia	Echinodermata	Holothuroidea	Molpadiida	Molpadiidae	Molpadia		blakei		MOLPADIA BLAKEI		Molpadia blakei			56	R.L. Haedrich	41GMT
865			Continental Rise		2315	2306-2315	1975	7	8	1975-07-08	TR-510			39.55	-70.1667		megafauna	Animalia	Cnidaria	Anthozoa	Alcyonacea	Alcyoniidae	Anthomastus		grandiflorus		ANTHOMASTUS GRANDIFLORUS		Anthomastus grandiflorus			4	R.L. Haedrich	41GMT
866			Continental Rise		2315	2306-2315	1975	7	8	1975-07-08	TR-510			39.55	-70.1667		megafauna	Animalia	Cnidaria	Anthozoa	Alcyonacea	Nephtheidae	Eunephthya		fructosa		EUNEPHTHYA FRUTICOSA		Eunephthya fructosa			4	R.L. Haedrich	41GMT
867			Continental Rise		2315	2306-2315	1975	7	8	1975-07-08	TR-510			39.55	-70.1667		megafauna	Animalia	Cnidaria	Anthozoa	Scleractinia	Flabellidae	Flabellum		ANGULATUM		FLABELLUM ANGULATUM		Flabellum ANGULATUM			10	R.L. Haedrich	41GMT
868			Continental Rise		2315	2306-2315	1975	7	8	1975-07-08	TR-510			39.55	-70.1667		megafauna	Animalia	Arthropoda	Malacostraca	Decapoda	Glyphocrangonidae	Glyphocrangon		sculpta		GLYPHOCRANGON SCULPTA		Glyphocrangon sculpta			7	R.L. Haedrich	41GMT
869			Continental Rise		2315	2306-2315	1975	7	8	1975-07-08	TR-510			39.55	-70.1667		megafauna	Animalia	Arthropoda	Malacostraca	Decapoda	Polychelidae	Stereomastis		nana		STEREOMASTIS NANA		Stereomastis nana			3	R.L. Haedrich	41GMT
870			Continental Rise		2315	2306-2315	1975	7	8	1975-07-08	TR-510			39.55	-70.1667		megafauna	Animalia	Arthropoda	Malacostraca	Decapoda	Galatheidae	Munidopsis		bairdii		MUNIDOPSIS BAIRDII		Munidopsis bairdii			1	R.L. Haedrich	41GMT
871			Continental Rise		2315	2306-2315	1975	7	8	1975-07-08	TR-510			39.55	-70.1667		megafauna	Animalia	Arthropoda	Malacostraca	Decapoda	Galatheidae	Galacantha		rostrata		MUNIDOPSIS ROSTRATA		Galacantha rostrata			2	R.L. Haedrich	41GMT
872			Continental Rise		2315	2306-2315	1975	7	8	1975-07-08	TR-510			39.55	-70.1667		megafauna	Animalia	Arthropoda	Malacostraca	Decapoda	Galatheidae	Munidopsis		similis		MUNIDOPSIS SIMILIS		Munidopsis similis			1	R.L. Haedrich	41GMT
873			Continental Rise		2315	2306-2315	1975	7	8	1975-07-08	TR-510			39.55	-70.1667		megafauna	Animalia	Echinodermata	Asteroidea	Paxillosida	Astropectinidae	Bathybiaster		vexillifer		BATHYBIASTER VEXILLIFER		Bathybiaster vexillifer			2	R.L. Haedrich	41GMT
874			Continental Rise		2315	2306-2315	1975	7	8	1975-07-08	TR-510			39.55	-70.1667		megafauna	Animalia	Echinodermata	Asteroidea	Paxillosida	Astropectinidae	Dytaster		insignis		DYTASTER INSIGNIS		Dytaster insignis			8	R.L. Haedrich	41GMT
875			Continental Rise		2315	2306-2315	1975	7	8	1975-07-08	TR-510			39.55	-70.1667		megafauna	Animalia	Echinodermata	Asteroidea	Notomyotida	Benthopectinidae	Benthopecten		simplex		BENTHOPECTEN SPINOSUS		Benthopecten simplex			10	R.L. Haedrich	41GMT
876			Continental Rise		2315	2306-2315	1975	7	8	1975-07-08	TR-510			39.55	-70.1667		megafauna	Animalia	Echinodermata	Asteroidea	Notomyotida	Benthopectinidae	Pectinaster		filholi		PECTINASTER FORCIPATUS		Pectinaster filholi			25	R.L. Haedrich	41GMT
877			Continental Rise		2315	2306-2315	1975	7	8	1975-07-08	TR-510			39.55	-70.1667		megafauna	Animalia	Echinodermata	Asteroidea	Valvatida	Goniasteridae	Litonotaster		intermedius		LITONOTASTER INTERMEDIUS		Litonotaster intermedius			1	R.L. Haedrich	41GMT
878			Continental Rise		2315	2306-2315	1975	7	8	1975-07-08	TR-510			39.55	-70.1667		megafauna	Animalia	Echinodermata	Asteroidea	Velatida	Pterasteridae	Hymenaster		modestus		HYMENASTER MODESTUS		Hymenaster modestus			1	R.L. Haedrich	41GMT
879			Continental Rise		2315	2306-2315	1975	7	8	1975-07-08	TR-510			39.55	-70.1667		megafauna	Animalia	Echinodermata	Asteroidea	Forcipulatida	Zoroasteridae	Zoroaster		fulgens		ZOROASTER FULGENS		Zoroaster fulgens			115	R.L. Haedrich	41GMT
880			Continental Rise		2315	2306-2315	1975	7	8	1975-07-08	TR-510			39.55	-70.1667		megafauna	Animalia	Echinodermata	Echinoidea	Echinoida	Echinidae	Echinus		affinis		ECHINUS AFFINIS		Echinus affinis			145	R.L. Haedrich	41GMT
881			Continental Rise		2315	2306-2315	1975	7	8	1975-07-08	TR-510			39.55	-70.1667		megafauna	Animalia	Echinodermata	Ophiuroidea	Ophiurida	Ophiacanthidae	Ophiacantha		aculeata		OPHIACANTHA ACULEATA		Ophiacantha aculeata			4	R.L. Haedrich	41GMT
882			Continental Rise		2315	2306-2315	1975	7	8	1975-07-08	TR-510			39.55	-70.1667		megafauna	Animalia	Echinodermata	Ophiuroidea	Ophiurida	Ophiacanthidae	Ophiolimna		bairdi		OPHIACANTHA BAIRDI		Ophiolimna bairdi			1	R.L. Haedrich	41GMT
883			Continental Rise		2315	2306-2315	1975	7	8	1975-07-08	TR-510			39.55	-70.1667		megafauna	Animalia	Echinodermata	Ophiuroidea	Ophiurida	Ophiacanthidae	Ophiotoma		coriacea		OPHIOTOMA CORIACEA		Ophiotoma coriacea			6	R.L. Haedrich	41GMT
884			Continental Rise		2315	2306-2315	1975	7	8	1975-07-08	TR-510			39.55	-70.1667		megafauna	Animalia	Echinodermata	Ophiuroidea	Ophiurida	Ophiolepididae	Ophiomusium		lymani		OPHIOMUSIUM LYMANI		Ophiomusium lymani			164	R.L. Haedrich	41GMT
885			Continental Rise		2315	2306-2315	1975	7	8	1975-07-08	TR-510			39.55	-70.1667		megafauna	Animalia	Echinodermata	Ophiuroidea	Ophiurida	Ophiuridae	Ophiura		ljungmani		OPHIURA LJUNGMANI		Ophiura ljungmani			82	R.L. Haedrich	41GMT
886			Continental Rise		2315	2306-2315	1975	7	8	1975-07-08	TR-510			39.55	-70.1667		megafauna	Animalia	Echinodermata	Holothuroidea	Aspidochirotida	Synallactidae	Paelopatides		gigantea		PAELOPATIDES GIGANTEA		Paelopatides gigantea			3	R.L. Haedrich	41GMT
887			Continental Rise		2315	2306-2315	1975	7	8	1975-07-08	TR-510			39.55	-70.1667		megafauna	Animalia	Echinodermata	Holothuroidea	Molpadiida	Molpadiidae	Molpadia		blakei		MOLPADIA BLAKEI		Molpadia blakei			2	R.L. Haedrich	41GMT
888			Continental Slope		1912	1830-1912	1975	7	8	1975-07-08	TR-511			39.7333	-70.4833		megafauna	Animalia	Cnidaria	Anthozoa	Scleractinia	Caryophylliidae	Caryophyllia		COMMUNIS		CARYOPHYLLIA COMMUNIS		Caryophyllia COMMUNIS			9	R.L. Haedrich	41GMT
889			Continental Slope		1912	1830-1912	1975	7	8	1975-07-08	TR-511			39.7333	-70.4833		megafauna	Animalia	Mollusca	Cephalopoda	Octopoda						OCTOPOD		Octopoda			3	R.L. Haedrich	41GMT
890			Continental Slope		1912	1830-1912	1975	7	8	1975-07-08	TR-511			39.7333	-70.4833		megafauna	Animalia	Arthropoda	Pycnogonida	Pantopoda	Colossendeidae	Colossendeis		colossea		COLOSSENDEIS COLOSSEA		Colossendeis colossea			7	R.L. Haedrich	41GMT
891			Continental Slope		1912	1830-1912	1975	7	8	1975-07-08	TR-511			39.7333	-70.4833		megafauna	Animalia	Arthropoda	Malacostraca	Decapoda	Glyphocrangonidae	Glyphocrangon		longirostris		GLYPHOCRANGON LONGIROSTRIS		Glyphocrangon longirostris			4	R.L. Haedrich	41GMT
892			Continental Slope		1912	1830-1912	1975	7	8	1975-07-08	TR-511			39.7333	-70.4833		megafauna	Animalia	Arthropoda	Malacostraca	Decapoda	Polychelidae	Stereomastis		nana		STEREOMASTIS NANA		Stereomastis nana			10	R.L. Haedrich	41GMT
893			Continental Slope		1912	1830-1912	1975	7	8	1975-07-08	TR-511			39.7333	-70.4833		megafauna	Animalia	Arthropoda	Malacostraca	Decapoda	Parapaguridae	Parapagurus		pilosimanus		PARAPAGURUS PILOSIMANUS		Parapagurus pilosimanus			2	R.L. Haedrich	41GMT
894			Continental Slope		1912	1830-1912	1975	7	8	1975-07-08	TR-511			39.7333	-70.4833		megafauna	Animalia	Echinodermata	Asteroidea	Paxillosida	Astropectinidae	Bathybiaster		vexillifer		BATHYBIASTER VEXILLIFER		Bathybiaster vexillifer			5	R.L. Haedrich	41GMT
895			Continental Slope		1912	1830-1912	1975	7	8	1975-07-08	TR-511			39.7333	-70.4833		megafauna	Animalia	Echinodermata	Asteroidea	Paxillosida	Astropectinidae	Plutonaster		intermedius		PLUTONASTER INTERMEDIUS		Plutonaster intermedius			8	R.L. Haedrich	41GMT
896			Continental Slope		1912	1830-1912	1975	7	8	1975-07-08	TR-511			39.7333	-70.4833		megafauna	Animalia	Echinodermata	Asteroidea	Paxillosida	Porcellanasteridae	Porcellanaster		ceruleus		PORCELLANASTER CAERULEUS		Porcellanaster ceruleus			107	R.L. Haedrich	41GMT
897			Continental Slope		1912	1830-1912	1975	7	8	1975-07-08	TR-511			39.7333	-70.4833		megafauna	Animalia	Echinodermata	Asteroidea	Velatida	Solasteridae	Solaster		benedicti		SOLASTER BENEDICTI		Solaster benedicti			1	R.L. Haedrich	41GMT
898			Continental Slope		1912	1830-1912	1975	7	8	1975-07-08	TR-511			39.7333	-70.4833		megafauna	Animalia	Echinodermata	Echinoidea	Echinothuroida	Echinothuridae	Hygrosoma		petersii		HYGROSOMA PETERSII		Hygrosoma petersii			7	R.L. Haedrich	41GMT
899			Continental Slope		1912	1830-1912	1975	7	8	1975-07-08	TR-511			39.7333	-70.4833		megafauna	Animalia	Echinodermata	Echinoidea	Echinothuroida	Echinothuridae	Phormosoma		placenta		PHORMOSOMA PLACENTA		Phormosoma placenta			207	R.L. Haedrich	41GMT
900			Continental Slope		1912	1830-1912	1975	7	8	1975-07-08	TR-511			39.7333	-70.4833		megafauna	Animalia	Echinodermata	Echinoidea	Echinoida	Echinidae	Echinus		affinis		ECHINUS AFFINIS		Echinus affinis			969	R.L. Haedrich	41GMT
901			Continental Slope		1912	1830-1912	1975	7	8	1975-07-08	TR-511			39.7333	-70.4833		megafauna	Animalia	Echinodermata	Echinoidea	Echinoida	Echinidae	Echinus		alexandri		ECHINUS ALEXANDRI		Echinus alexandri			10	R.L. Haedrich	41GMT
902			Continental Slope		1912	1830-1912	1975	7	8	1975-07-08	TR-511			39.7333	-70.4833		megafauna	Animalia	Echinodermata	Echinoidea	Spatangoida	Brissidae	Brissopsis		atlantica	mediterranea	BRISSOPSIS MEDITERRANEA		Brissopsis atlantica var. mediterranea			1	R.L. Haedrich	41GMT
903			Continental Slope		1912	1830-1912	1975	7	8	1975-07-08	TR-511			39.7333	-70.4833		megafauna	Animalia	Echinodermata	Ophiuroidea	Ophiurida	Ophiacanthidae	Ophiacantha		simulans		OPHIACANTHA SIMULANS		Ophiacantha simulans			2	R.L. Haedrich	41GMT
904			Continental Slope		1912	1830-1912	1975	7	8	1975-07-08	TR-511			39.7333	-70.4833		megafauna	Animalia	Echinodermata	Ophiuroidea	Ophiurida	Ophiolepididae	Ophiomusium		lymani		OPHIOMUSIUM LYMANI		Ophiomusium lymani			1800	R.L. Haedrich	41GMT
905			Continental Slope		1912	1830-1912	1975	7	8	1975-07-08	TR-511			39.7333	-70.4833		megafauna	Animalia	Echinodermata	Ophiuroidea	Ophiurida	Ophiuridae	Ophiura		ljungmani		OPHIURA LJUNGMANI		Ophiura ljungmani			3	R.L. Haedrich	41GMT
906			Continental Slope		1912	1830-1912	1975	7	8	1975-07-08	TR-511			39.7333	-70.4833		megafauna	Animalia	Echinodermata	Holothuroidea	Aspidochirotida	Synallactidae	Mesothuria		lactea		MESOTHURIA LACTEA		Mesothuria lactea			63	R.L. Haedrich	41GMT
907			Continental Slope		1912	1830-1912	1975	7	8	1975-07-08	TR-511			39.7333	-70.4833		megafauna	Animalia	Echinodermata	Holothuroidea	Aspidochirotida	Synallactidae	Paelopatides		gigantea		PAELOPATIDES GIGANTEA		Paelopatides gigantea			45	R.L. Haedrich	41GMT
908			Continental Slope		1967	1885-1967	1975	7	10	1975-07-10	TR-521			39.75	-70.7167		megafauna	Animalia	Cnidaria	Anthozoa	Scleractinia	Scleractinia incertae sedis	Cyathoceras				CYATHOCERAS		Cyathoceras			1	R.L. Haedrich	41GMT
909			Continental Slope		1967	1885-1967	1975	7	10	1975-07-10	TR-521			39.75	-70.7167		megafauna	Animalia	Mollusca	Cephalopoda	Octopoda	Octopodidae	Graneledone		verrucosa		GRANELEDONE VERRUCOSA		Graneledone verrucosa			4	R.L. Haedrich	41GMT
910			Continental Slope		1967	1885-1967	1975	7	10	1975-07-10	TR-521			39.75	-70.7167		megafauna	Animalia	Mollusca	Cephalopoda	Octopoda	Stauroteuthidae	Stauroteuthis		syrtensis		STAUROTEUTHIS SYRTENSIS		Stauroteuthis syrtensis			1	R.L. Haedrich	41GMT
911			Continental Slope		1967	1885-1967	1975	7	10	1975-07-10	TR-521			39.75	-70.7167		megafauna	Animalia	Arthropoda	Pycnogonida	Pantopoda	Colossendeidae	Colossendeis		colossea		COLOSSENDEIS COLOSSEA		Colossendeis colossea			29	R.L. Haedrich	41GMT
912			Continental Slope		1967	1885-1967	1975	7	10	1975-07-10	TR-521			39.75	-70.7167		megafauna	Animalia	Arthropoda	Malacostraca	Decapoda	Glyphocrangonidae	Glyphocrangon		longirostris		GLYPHOCRANGON LONGIROSTRIS		Glyphocrangon longirostris			13	R.L. Haedrich	41GMT
913			Continental Slope		1967	1885-1967	1975	7	10	1975-07-10	TR-521			39.75	-70.7167		megafauna	Animalia	Arthropoda	Malacostraca	Decapoda	Polychelidae	Stereomastis		nana		STEREOMASTIS NANA		Stereomastis nana			20	R.L. Haedrich	41GMT
914			Continental Slope		1967	1885-1967	1975	7	10	1975-07-10	TR-521			39.75	-70.7167		megafauna	Animalia	Arthropoda	Malacostraca	Decapoda	Parapaguridae	Parapagurus		pilosimanus		PARAPAGURUS PILOSIMANUS		Parapagurus pilosimanus			4	R.L. Haedrich	41GMT
915			Continental Slope		1967	1885-1967	1975	7	10	1975-07-10	TR-521			39.75	-70.7167		megafauna	Animalia	Echinodermata	Asteroidea	Paxillosida	Astropectinidae	Bathybiaster		vexillifer		BATHYBIASTER VEXILLIFER		Bathybiaster vexillifer			5	R.L. Haedrich	41GMT
916			Continental Slope		1967	1885-1967	1975	7	10	1975-07-10	TR-521			39.75	-70.7167		megafauna	Animalia	Echinodermata	Asteroidea	Paxillosida	Astropectinidae	Plutonaster		intermedius		PLUTONASTER INTERMEDIUS		Plutonaster intermedius			8	R.L. Haedrich	41GMT
917			Continental Slope		1967	1885-1967	1975	7	10	1975-07-10	TR-521			39.75	-70.7167		megafauna	Animalia	Echinodermata	Asteroidea	Paxillosida	Porcellanasteridae	Porcellanaster		ceruleus		PORCELLANASTER CAERULEUS		Porcellanaster ceruleus			89	R.L. Haedrich	41GMT
918			Continental Slope		1967	1885-1967	1975	7	10	1975-07-10	TR-521			39.75	-70.7167		megafauna	Animalia	Echinodermata	Asteroidea	Notomyotida	Benthopectinidae	Benthopecten		simplex		BENTHOPECTEN SPINOSUS		Benthopecten simplex			2	R.L. Haedrich	41GMT
919			Continental Slope		1967	1885-1967	1975	7	10	1975-07-10	TR-521			39.75	-70.7167		megafauna	Animalia	Echinodermata	Asteroidea	Velatida	Solasteridae	Solaster		benedicti		SOLASTER BENEDICTI		Solaster benedicti			3	R.L. Haedrich	41GMT
920			Continental Slope		1967	1885-1967	1975	7	10	1975-07-10	TR-521			39.75	-70.7167		megafauna	Animalia	Echinodermata	Asteroidea	Brisingida	Freyellidae	Freyella		elegans		FREYELLA ELEGANS		Freyella elegans			9	R.L. Haedrich	41GMT
921			Continental Slope		1967	1885-1967	1975	7	10	1975-07-10	TR-521			39.75	-70.7167		megafauna	Animalia	Echinodermata	Echinoidea	Echinothuroida	Echinothuridae	Hygrosoma		petersii		HYGROSOMA PETERSII		Hygrosoma petersii			6	R.L. Haedrich	41GMT
922			Continental Slope		1967	1885-1967	1975	7	10	1975-07-10	TR-521			39.75	-70.7167		megafauna	Animalia	Echinodermata	Echinoidea	Echinothuroida	Echinothuridae	Phormosoma		placenta		PHORMOSOMA PLACENTA		Phormosoma placenta			54	R.L. Haedrich	41GMT
923			Continental Slope		1967	1885-1967	1975	7	10	1975-07-10	TR-521			39.75	-70.7167		megafauna	Animalia	Echinodermata	Echinoidea	Echinoida	Echinidae	Echinus		affinis		ECHINUS AFFINIS		Echinus affinis			660	R.L. Haedrich	41GMT
924			Continental Slope		1967	1885-1967	1975	7	10	1975-07-10	TR-521			39.75	-70.7167		megafauna	Animalia	Echinodermata	Echinoidea	Echinoida	Echinidae	Echinus		alexandri		ECHINUS ALEXANDRI		Echinus alexandri			10	R.L. Haedrich	41GMT
925			Continental Slope		1967	1885-1967	1975	7	10	1975-07-10	TR-521			39.75	-70.7167		megafauna	Animalia	Echinodermata	Ophiuroidea	Euryalida	Asteronychidae	Asteronyx		loveni		ASTERONYX LOVENI		Asteronyx loveni			1	R.L. Haedrich	41GMT
926			Continental Slope		1967	1885-1967	1975	7	10	1975-07-10	TR-521			39.75	-70.7167		megafauna	Animalia	Echinodermata	Ophiuroidea	Ophiurida	Ophiacanthidae	Ophiacantha		simulans		OPHIACANTHA SIMULANS		Ophiacantha simulans			14	R.L. Haedrich	41GMT
927			Continental Slope		1967	1885-1967	1975	7	10	1975-07-10	TR-521			39.75	-70.7167		megafauna	Animalia	Echinodermata	Ophiuroidea	Ophiurida	Ophiacanthidae	Ophiotoma		coriacea		OPHIOTOMA CORIACEA		Ophiotoma coriacea			6	R.L. Haedrich	41GMT
928			Continental Slope		1967	1885-1967	1975	7	10	1975-07-10	TR-521			39.75	-70.7167		megafauna	Animalia	Echinodermata	Ophiuroidea	Ophiurida	Ophiuridae	Ophiura		saurura		AMPHIOPHIURA SAURURA		Ophiura saurura			35	R.L. Haedrich	41GMT
929			Continental Slope		1967	1885-1967	1975	7	10	1975-07-10	TR-521			39.75	-70.7167		megafauna	Animalia	Echinodermata	Ophiuroidea	Ophiurida	Ophiuridae	Ophioplinthus		tessellata		HOMALOPHIURA TESSELATA		Ophioplinthus tessellata			385	R.L. Haedrich	41GMT
930			Continental Slope		1967	1885-1967	1975	7	10	1975-07-10	TR-521			39.75	-70.7167		megafauna	Animalia	Echinodermata	Ophiuroidea	Ophiurida	Ophiolepididae	Ophiomusium		lymani		OPHIOMUSIUM LYMANI		Ophiomusium lymani			7385	R.L. Haedrich	41GMT
931			Continental Slope		1967	1885-1967	1975	7	10	1975-07-10	TR-521			39.75	-70.7167		megafauna	Animalia	Echinodermata	Ophiuroidea	Ophiurida	Ophiuridae	Ophiura		ljungmani		OPHIURA LJUNGMANI		Ophiura ljungmani			9999	R.L. Haedrich	41GMT
932			Continental Slope		1967	1885-1967	1975	7	10	1975-07-10	TR-521			39.75	-70.7167		megafauna	Animalia	Echinodermata	Holothuroidea	Aspidochirotida	Synallactidae	Mesothuria		lactea		MESOTHURIA LACTEA		Mesothuria lactea			20	R.L. Haedrich	41GMT
933			Continental Slope		1967	1885-1967	1975	7	10	1975-07-10	TR-521			39.75	-70.7167		megafauna	Animalia	Echinodermata	Holothuroidea	Aspidochirotida	Synallactidae	Paelopatides		gigantea		PAELOPATIDES GIGANTEA		Paelopatides gigantea			18	R.L. Haedrich	41GMT
934			Continental Rise		2416	2379-2416	1975	7	10	1975-07-10	TR-522			39.55	-70.7333		megafauna	Animalia	Cnidaria	Anthozoa	Alcyonacea	Alcyoniidae	Anthomastus		grandiflorus		ANTHOMASTUS GRANDIFLORUS		Anthomastus grandiflorus			60	R.L. Haedrich	41GMT
935			Continental Rise		2416	2379-2416	1975	7	10	1975-07-10	TR-522			39.55	-70.7333		megafauna	Animalia	Cnidaria	Anthozoa	Alcyonacea	Nephtheidae	Eunephthya		fructosa		EUNEPHTHYA FRUTICOSA		Eunephthya fructosa			7	R.L. Haedrich	41GMT
936			Continental Rise		2416	2379-2416	1975	7	10	1975-07-10	TR-522			39.55	-70.7333		megafauna	Animalia	Cnidaria	Anthozoa	Scleractinia	Flabellidae	Flabellum		ANGULATUM		FLABELLUM ANGULATUM		Flabellum ANGULATUM			87	R.L. Haedrich	41GMT
937			Continental Rise		2416	2379-2416	1975	7	10	1975-07-10	TR-522			39.55	-70.7333		megafauna	Animalia	Arthropoda	Pycnogonida	Pantopoda	Colossendeidae	Colossendeis		colossea		COLOSSENDEIS COLOSSEA		Colossendeis colossea			4	R.L. Haedrich	41GMT
938			Continental Rise		2416	2379-2416	1975	7	10	1975-07-10	TR-522			39.55	-70.7333		megafauna	Animalia	Arthropoda	Malacostraca	Decapoda	Glyphocrangonidae	Glyphocrangon		sculpta		GLYPHOCRANGON SCULPTA		Glyphocrangon sculpta			14	R.L. Haedrich	41GMT
939			Continental Rise		2416	2379-2416	1975	7	10	1975-07-10	TR-522			39.55	-70.7333		megafauna	Animalia	Arthropoda	Malacostraca	Decapoda	Polychelidae	Stereomastis		nana		STEREOMASTIS NANA		Stereomastis nana			4	R.L. Haedrich	41GMT
940			Continental Rise		2416	2379-2416	1975	7	10	1975-07-10	TR-522			39.55	-70.7333		megafauna	Animalia	Arthropoda	Malacostraca	Decapoda	Galatheidae	Munidopsis		bairdii		MUNIDOPSIS BAIRDII		Munidopsis bairdii			1	R.L. Haedrich	41GMT
941			Continental Rise		2416	2379-2416	1975	7	10	1975-07-10	TR-522			39.55	-70.7333		megafauna	Animalia	Arthropoda	Malacostraca	Decapoda	Galatheidae	Galacantha		rostrata		MUNIDOPSIS ROSTRATA		Galacantha rostrata			1	R.L. Haedrich	41GMT
942			Continental Rise		2416	2379-2416	1975	7	10	1975-07-10	TR-522			39.55	-70.7333		megafauna	Animalia	Echinodermata	Asteroidea	Paxillosida	Astropectinidae	Bathybiaster		vexillifer		BATHYBIASTER VEXILLIFER		Bathybiaster vexillifer			14	R.L. Haedrich	41GMT
943			Continental Rise		2416	2379-2416	1975	7	10	1975-07-10	TR-522			39.55	-70.7333		megafauna	Animalia	Echinodermata	Asteroidea	Paxillosida	Porcellanasteridae	Porcellanaster		ceruleus		PORCELLANASTER CAERULEUS		Porcellanaster ceruleus			1	R.L. Haedrich	41GMT
944			Continental Rise		2416	2379-2416	1975	7	10	1975-07-10	TR-522			39.55	-70.7333		megafauna	Animalia	Echinodermata	Asteroidea	Notomyotida	Benthopectinidae	Benthopecten		simplex		BENTHOPECTEN SPINOSUS		Benthopecten simplex			40	R.L. Haedrich	41GMT
945			Continental Rise		2416	2379-2416	1975	7	10	1975-07-10	TR-522			39.55	-70.7333		megafauna	Animalia	Echinodermata	Asteroidea	Notomyotida	Benthopectinidae	Pectinaster		filholi		PECTINASTER FORCIPATUS		Pectinaster filholi			246	R.L. Haedrich	41GMT
946			Continental Rise		2416	2379-2416	1975	7	10	1975-07-10	TR-522			39.55	-70.7333		megafauna	Animalia	Echinodermata	Asteroidea	Forcipulatida	Zoroasteridae	Zoroaster		fulgens		ZOROASTER FULGENS		Zoroaster fulgens			482	R.L. Haedrich	41GMT
947			Continental Rise		2416	2379-2416	1975	7	10	1975-07-10	TR-522			39.55	-70.7333		megafauna	Animalia	Echinodermata	Asteroidea	Brisingida	Freyellidae	Freyella		elegans		FREYELLA ELEGANS		Freyella elegans			2	R.L. Haedrich	41GMT
948			Continental Rise		2416	2379-2416	1975	7	10	1975-07-10	TR-522			39.55	-70.7333		megafauna	Animalia	Echinodermata	Echinoidea	Echinoida	Echinidae	Echinus		affinis		ECHINUS AFFINIS		Echinus affinis			2100	R.L. Haedrich	41GMT
949			Continental Rise		2416	2379-2416	1975	7	10	1975-07-10	TR-522			39.55	-70.7333		megafauna	Animalia	Echinodermata	Echinoidea	Spatangoida	Hemiasteridae	Hemiaster		expergitus		HEMIASTER EXPERGITUS		Hemiaster expergitus			4	R.L. Haedrich	41GMT
950			Continental Rise		2416	2379-2416	1975	7	10	1975-07-10	TR-522			39.55	-70.7333		megafauna	Animalia	Echinodermata	Ophiuroidea	Ophiurida	Ophiacanthidae	Ophiacantha		simulans		OPHIACANTHA SIMULANS		Ophiacantha simulans			2	R.L. Haedrich	41GMT
951			Continental Rise		2416	2379-2416	1975	7	10	1975-07-10	TR-522			39.55	-70.7333		megafauna	Animalia	Echinodermata	Ophiuroidea	Ophiurida	Ophiacanthidae	Ophiotoma		coriacea		OPHIOTOMA CORIACEA		Ophiotoma coriacea			15	R.L. Haedrich	41GMT
952			Continental Rise		2416	2379-2416	1975	7	10	1975-07-10	TR-522			39.55	-70.7333		megafauna	Animalia	Echinodermata	Ophiuroidea	Ophiurida	Ophiolepididae	Ophiomusium		lymani		OPHIOMUSIUM LYMANI		Ophiomusium lymani			1240	R.L. Haedrich	41GMT
953			Continental Rise		2416	2379-2416	1975	7	10	1975-07-10	TR-522			39.55	-70.7333		megafauna	Animalia	Echinodermata	Ophiuroidea	Ophiurida	Ophiuridae	Ophiura		ljungmani		OPHIURA LJUNGMANI		Ophiura ljungmani			178	R.L. Haedrich	41GMT
954			Continental Rise		2416	2379-2416	1975	7	10	1975-07-10	TR-522			39.55	-70.7333		megafauna	Animalia	Echinodermata	Holothuroidea	Elasipodida	Psychropotidae	Psychropotes		depressa		EUPHRONIDES CORNUTA		Psychropotes depressa			35	R.L. Haedrich	41GMT
955			Continental Rise		2416	2379-2416	1975	7	10	1975-07-10	TR-522			39.55	-70.7333		megafauna	Animalia	Echinodermata	Holothuroidea	Aspidochirotida	Synallactidae	Paelopatides		gigantea		PAELOPATIDES GIGANTEA		Paelopatides gigantea			19	R.L. Haedrich	41GMT
956			Continental Rise		2416	2379-2416	1975	7	10	1975-07-10	TR-522			39.55	-70.7333		megafauna	Animalia	Echinodermata	Holothuroidea	Molpadiida	Molpadiidae	Molpadia		blakei		MOLPADIA BLAKEI		Molpadia blakei			11	R.L. Haedrich	41GMT
957			Continental Rise		2540	2540-2540	1976	5	3	1976-05-03	TR-611			39.2833	-69.85		megafauna	Animalia	Cnidaria	Anthozoa	Scleractinia	Flabellidae	Flabellum		ANGULATUM		FLABELLUM ANGULATUM		Flabellum ANGULATUM			6	R.L. Haedrich	41GMT
958			Continental Rise		2540	2540-2540	1976	5	3	1976-05-03	TR-611			39.2833	-69.85		megafauna	Animalia	Mollusca	Cephalopoda	Octopoda						OCTOPOD A		Octopoda			1	R.L. Haedrich	41GMT
959			Continental Rise		2540	2540-2540	1976	5	3	1976-05-03	TR-611			39.2833	-69.85		megafauna	Animalia	Echinodermata	Asteroidea	Paxillosida	Astropectinidae	Dytaster		insignis		DYTASTER INSIGNIS		Dytaster insignis			4	R.L. Haedrich	41GMT
960			Continental Rise		2540	2540-2540	1976	5	3	1976-05-03	TR-611			39.2833	-69.85		megafauna	Animalia	Echinodermata	Asteroidea	Paxillosida	Porcellanasteridae	Porcellanaster		ceruleus		PORCELLANASTER CAERULEUS		Porcellanaster ceruleus			7	R.L. Haedrich	41GMT
961			Continental Rise		2540	2540-2540	1976	5	3	1976-05-03	TR-611			39.2833	-69.85		megafauna	Animalia	Echinodermata	Asteroidea	Notomyotida	Benthopectinidae	Benthopecten		simplex		BENTHOPECTEN SPINOSUS		Benthopecten simplex			20	R.L. Haedrich	41GMT
962			Continental Rise		2540	2540-2540	1976	5	3	1976-05-03	TR-611			39.2833	-69.85		megafauna	Animalia	Echinodermata	Asteroidea	Valvatida	Pseudarchasteridae	Pseudarchaster		parelii		PSEUDARCHASTER PARELII		Pseudarchaster parelii			1	R.L. Haedrich	41GMT
963			Continental Rise		2540	2540-2540	1976	5	3	1976-05-03	TR-611			39.2833	-69.85		megafauna	Animalia	Echinodermata	Echinoidea	Spatangoida	Aeropsidae	Aceste		bellidifera		ACESTE BELLIDIFERA		Aceste bellidifera			2	R.L. Haedrich	41GMT
964			Continental Rise		2540	2540-2540	1976	5	3	1976-05-03	TR-611			39.2833	-69.85		megafauna	Animalia	Echinodermata	Echinoidea	Spatangoida	Aeropsidae	Aeropsis		rostrata		AEROPSIS ROSTRATA		Aeropsis rostrata			5	R.L. Haedrich	41GMT
965			Continental Rise		2540	2540-2540	1976	5	3	1976-05-03	TR-611			39.2833	-69.85		megafauna	Animalia	Echinodermata	Echinoidea	Spatangoida	Brissidae	Brissopsis		atlantica	mediterranea	BRISSOPSIS MEDITERRANEA		Brissopsis atlantica var. mediterranea			2	R.L. Haedrich	41GMT
966			Continental Rise		2540	2540-2540	1976	5	3	1976-05-03	TR-611			39.2833	-69.85		megafauna	Animalia	Echinodermata	Ophiuroidea	Ophiurida	Amphilepididae	Amphilepis		ingolfiana		AMPHILEPIS INGOLFIANA		Amphilepis ingolfiana			8	R.L. Haedrich	41GMT
967			Continental Rise		2540	2540-2540	1976	5	3	1976-05-03	TR-611			39.2833	-69.85		megafauna	Animalia	Echinodermata	Ophiuroidea	Ophiurida	Ophiuridae	Ophiura		ljungmani		OPHIURA LJUNGMANI		Ophiura ljungmani			9999	R.L. Haedrich	41GMT
968			Continental Rise		2540	2540-2540	1976	5	3	1976-05-03	TR-611			39.2833	-69.85		megafauna	Animalia	Echinodermata	Holothuroidea	Elasipodida	Psychropotidae	Psychropotes		depressa		EUPHRONIDES CORNUTA		Psychropotes depressa			1	R.L. Haedrich	41GMT
969			Continental Rise		2540	2540-2540	1976	5	3	1976-05-03	TR-611			39.2833	-69.85		megafauna	Animalia	Echinodermata	Holothuroidea	Aspidochirotida	Synallactidae	Paelopatides		gigantea		PAELOPATIDES GIGANTEA		Paelopatides gigantea			1	R.L. Haedrich	41GMT
970			Continental Rise		2540	2540-2540	1976	5	3	1976-05-03	TR-611			39.2833	-69.85		megafauna	Animalia	Echinodermata	Holothuroidea	Molpadiida	Molpadiidae	Molpadia		blakei		MOLPADIA BLAKEI		Molpadia blakei			10	R.L. Haedrich	41GMT
971			Continental Rise		2540	2540-2540	1976	5	3	1976-05-03	TR-611			39.2833	-69.85		megafauna	Animalia	Echinodermata	Holothuroidea	Molpadiida	Molpadiidae	Molpadia		musculus		MOLPADIA MUSCULUS		Molpadia musculus			2	R.L. Haedrich	41GMT
1212			Continental Slope		1795	1795-1795	1972	8	11	1972-08-11	DOS-4361			39.7667	-70.6833	infauna	macrofauna	Animalia	Cnidaria	Anthozoa	Ceriantharia	Cerianthidae	Cerianthus				CERIANTHUS A		Cerianthus			1	R.L. Haedrich	BEBC
1213			Continental Slope		1795	1795-1795	1972	8	11	1972-08-11	DOS-4361			39.7667	-70.6833	infauna	macrofauna	Animalia	Annelida	Polychaeta	Phyllodocida	Pholoidae	Pholoe		minuta		PHOLOE MINUTA		Pholoe minuta			1	R.L. Haedrich	BEBC
1214			Continental Slope		1795	1795-1795	1972	8	11	1972-08-11	DOS-4361			39.7667	-70.6833	infauna	macrofauna	Animalia	Annelida	Polychaeta	Phyllodocida	Glyceridae	Glycera		capitata		GLYCERA CAPITATA		Glycera capitata			2	R.L. Haedrich	BEBC
1215			Continental Slope		1795	1795-1795	1972	8	11	1972-08-11	DOS-4361			39.7667	-70.6833	infauna	macrofauna	Animalia	Annelida	Polychaeta	Orbiniida	Orbiniidae	Microrbinia		linea		MICRORBINEA LINEA		Microrbinia linea			1	R.L. Haedrich	BEBC
1216			Continental Slope		1795	1795-1795	1972	8	11	1972-08-11	DOS-4361			39.7667	-70.6833	infauna	macrofauna	Animalia	Annelida	Polychaeta	Orbiniida	Paraonidae	Aricidea		neosuecica		ARICIDEA NEOSUECIA		Aricidea neosuecica			1	R.L. Haedrich	BEBC
1217			Continental Slope		1795	1795-1795	1972	8	11	1972-08-11	DOS-4361			39.7667	-70.6833	infauna	macrofauna	Animalia	Annelida	Polychaeta	Orbiniida	Paraonidae	Paradoneis		abranchiata		PARADONEIS ABRANCHIATA		Paradoneis abranchiata			1	R.L. Haedrich	BEBC
1218			Continental Slope		1795	1795-1795	1972	8	11	1972-08-11	DOS-4361			39.7667	-70.6833	infauna	macrofauna	Animalia	Annelida	Polychaeta	Spionida	Spionidae	Laonice		cirrata		LAONICE CIRRATA		Laonice cirrata			1	R.L. Haedrich	BEBC
1219			Continental Slope		1795	1795-1795	1972	8	11	1972-08-11	DOS-4361			39.7667	-70.6833	infauna	macrofauna	Animalia	Annelida	Polychaeta	Spionida	Poecilochaetidae	Poecilochaetus		fulgoris		POECILOCHAETUS FULGORIS		Poecilochaetus fulgoris			9	R.L. Haedrich	BEBC
1220			Continental Slope		1795	1795-1795	1972	8	11	1972-08-11	DOS-4361			39.7667	-70.6833	infauna	macrofauna	Animalia	Annelida	Polychaeta	Opheliida	Scalibregmidae	Sclerobregma		branchiata		SCLEROBREGMA BRANCHIATA		Sclerobregma branchiata			1	R.L. Haedrich	BEBC
1221			Continental Slope		1795	1795-1795	1972	8	11	1972-08-11	DOS-4361			39.7667	-70.6833	infauna	macrofauna	Animalia	Mollusca	Bivalvia	Nuculoida	Nuculidae	Nucula		CORTICA		NUCULA CORTICA		Nucula CORTICA			2	R.L. Haedrich	BEBC
1222			Continental Slope		1795	1795-1795	1972	8	11	1972-08-11	DOS-4361			39.7667	-70.6833	infauna	macrofauna	Animalia	Mollusca	Scaphopoda	Gadilida	Gadilidae	Siphonodentalium				SIPHONODENTALIUM		Siphonodentalium			1	R.L. Haedrich	BEBC
1223			Continental Slope		1795	1795-1795	1972	8	11	1972-08-11	DOS-4361			39.7667	-70.6833	infauna	macrofauna	Animalia	Arthropoda	Malacostraca	Cumacea	Nannastacidae	Campylaspis				CAMPYLASPIS C		Campylaspis			1	R.L. Haedrich	BEBC
1224			Continental Slope		1795	1795-1795	1972	8	11	1972-08-11	DOS-4361			39.7667	-70.6833	infauna	macrofauna	Animalia	Arthropoda	Malacostraca	Cumacea						CUMACEA C		Cumacea			1	R.L. Haedrich	BEBC
1225			Continental Slope		1795	1795-1795	1972	8	11	1972-08-11	DOS-4362			39.7667	-70.6833	infauna	macrofauna	Animalia	Cnidaria	Anthozoa	Actiniaria						ANEMONE B		Actiniaria			1	R.L. Haedrich	BEBC
1226			Continental Slope		1795	1795-1795	1972	8	11	1972-08-11	DOS-4362			39.7667	-70.6833	infauna	macrofauna	Animalia	Nemertina								NEMERTEA		Nemertina			2	R.L. Haedrich	BEBC
1227			Continental Slope		1795	1795-1795	1972	8	11	1972-08-11	DOS-4362			39.7667	-70.6833	infauna	Meiofauna	Animalia	Nematoda								NEMATODA		Nematoda			7	R.L. Haedrich	BEBC
1228			Continental Slope		1795	1795-1795	1972	8	11	1972-08-11	DOS-4362			39.7667	-70.6833	infauna	macrofauna	Animalia	Annelida	Polychaeta	Phyllodocida	Pholoidae	Pholoe		minuta		PHOLOE MINUTA		Pholoe minuta			4	R.L. Haedrich	BEBC
1229			Continental Slope		1795	1795-1795	1972	8	11	1972-08-11	DOS-4362			39.7667	-70.6833	infauna	macrofauna	Animalia	Annelida	Polychaeta	Phyllodocida	Syllidae	Exogone				EXOGONE SP		Exogone			1	R.L. Haedrich	BEBC
1230			Continental Slope		1795	1795-1795	1972	8	11	1972-08-11	DOS-4362			39.7667	-70.6833	infauna	macrofauna	Animalia	Annelida	Polychaeta	Phyllodocida	Sphaerodoridae					SPHAERODORIDAE A		Sphaerodoridae			1	R.L. Haedrich	BEBC
1231			Continental Slope		1795	1795-1795	1972	8	11	1972-08-11	DOS-4362			39.7667	-70.6833	infauna	macrofauna	Animalia	Annelida	Polychaeta	Phyllodocida	Glyceridae	Glycera		capitata		GLYCERA CAPITATA		Glycera capitata			4	R.L. Haedrich	BEBC
1232			Continental Slope		1795	1795-1795	1972	8	11	1972-08-11	DOS-4362			39.7667	-70.6833	infauna	macrofauna	Animalia	Annelida	Polychaeta	Eunicida	Onuphidae	Onuphis		opalina		ONUPHIS OPALINA		Onuphis opalina			1	R.L. Haedrich	BEBC
1233			Continental Slope		1795	1795-1795	1972	8	11	1972-08-11	DOS-4362			39.7667	-70.6833	infauna	macrofauna	Animalia	Annelida	Polychaeta	Eunicida	Lumbrineridae	Lumbrineris		latreilli		LUMBRINERIS LATREILLI		Lumbrineris latreilli			1	R.L. Haedrich	BEBC
1234			Continental Slope		1795	1795-1795	1972	8	11	1972-08-11	DOS-4362			39.7667	-70.6833	infauna	macrofauna	Animalia	Annelida	Polychaeta	Orbiniida	Orbiniidae	Microrbinia		linea		MICRORBINEA LINEA		Microrbinia linea			3	R.L. Haedrich	BEBC
1235			Continental Slope		1795	1795-1795	1972	8	11	1972-08-11	DOS-4362			39.7667	-70.6833	infauna	macrofauna	Animalia	Annelida	Polychaeta	Orbiniida	Paraonidae	Aricidea		tetrabranchia		ARICIDEA TETRABRANCHIA		Aricidea tetrabranchia			1	R.L. Haedrich	BEBC
1236			Continental Slope		1795	1795-1795	1972	8	11	1972-08-11	DOS-4362			39.7667	-70.6833	infauna	macrofauna	Animalia	Annelida	Polychaeta	Orbiniida	Paraonidae	Paraonis		gracilis		PARAONIS GRACILIS		Paraonis gracilis			1	R.L. Haedrich	BEBC
1237			Continental Slope		1795	1795-1795	1972	8	11	1972-08-11	DOS-4362			39.7667	-70.6833	infauna	macrofauna	Animalia	Annelida	Polychaeta	Spionida	Poecilochaetidae	Poecilochaetus		fulgoris		POECILOCHAETUS FULGORIS		Poecilochaetus fulgoris			6	R.L. Haedrich	BEBC
1238			Continental Slope		1795	1795-1795	1972	8	11	1972-08-11	DOS-4362			39.7667	-70.6833	infauna	macrofauna	Animalia	Annelida	Polychaeta	Opheliida	Scalibregmidae	Sclerobregma		branchiata		SCLEROBREGMA BRANCHIATA		Sclerobregma branchiata			2	R.L. Haedrich	BEBC
1239			Continental Slope		1795	1795-1795	1972	8	11	1972-08-11	DOS-4362			39.7667	-70.6833	infauna	macrofauna	Animalia	Annelida	Polychaeta	Opheliida	Opheliidae	Ophelina		abranchiata		AMMOTRYPANE ABRANCHIATA		Ophelina abranchiata			1	R.L. Haedrich	BEBC
1240			Continental Slope		1795	1795-1795	1972	8	11	1972-08-11	DOS-4362			39.7667	-70.6833	infauna	macrofauna	Animalia	Annelida	Polychaeta	Capitellida	Capitellidae	Heteromastus		filiformis		HETEROMASTUS FILIFORMIS		Heteromastus filiformis			1	R.L. Haedrich	BEBC
1241			Continental Slope		1795	1795-1795	1972	8	11	1972-08-11	DOS-4362			39.7667	-70.6833	infauna	macrofauna	Animalia	Annelida	Polychaeta	Capitellida	Capitellidae	Notomastus		teres		NOTOMASTUS TERES		Notomastus teres			1	R.L. Haedrich	BEBC
1242			Continental Slope		1795	1795-1795	1972	8	11	1972-08-11	DOS-4362			39.7667	-70.6833	infauna	macrofauna	Animalia	Annelida	Polychaeta	Capitellida	Maldanidae	Axiothella		catenata		AXIOTHELLA CATENATA		Axiothella catenata			1	R.L. Haedrich	BEBC
1243			Continental Slope		1795	1795-1795	1972	8	11	1972-08-11	DOS-4362			39.7667	-70.6833	infauna	macrofauna	Animalia	Annelida	Polychaeta	Sabellida	Sabellidae	Chone		duneri		CHONE DUNERI		Chone duneri			2	R.L. Haedrich	BEBC
1244			Continental Slope		1795	1795-1795	1972	8	11	1972-08-11	DOS-4362			39.7667	-70.6833	infauna	macrofauna	Animalia	Mollusca	Caudofoveata	Chaetodermatida	Prochaetodermatidae	Prochaetoderma				PROCHAETODERMA		Prochaetoderma			1	R.L. Haedrich	BEBC
1245			Continental Slope		1795	1795-1795	1972	8	11	1972-08-11	DOS-4362			39.7667	-70.6833	infauna	macrofauna	Animalia	Mollusca	Bivalvia	Nuculoida	Nuculidae	Nucula		CORTICA		NUCULA CORTICA		Nucula CORTICA			7	R.L. Haedrich	BEBC
1246			Continental Slope		1795	1795-1795	1972	8	11	1972-08-11	DOS-4362			39.7667	-70.6833	infauna	macrofauna	Animalia	Mollusca	Bivalvia	Arcoida	Limopsidae	Limopsis		aurita		LIMOPSIS AURITA		Limopsis aurita			1	R.L. Haedrich	BEBC
1247			Continental Slope		1795	1795-1795	1972	8	11	1972-08-11	DOS-4362			39.7667	-70.6833	infauna	macrofauna	Animalia	Mollusca	Bivalvia	Euheterodonta incertae sedis	Thyasiridae	Axinulus				AXINULUS SP		Axinulus			1	R.L. Haedrich	BEBC
1248			Continental Slope		1795	1795-1795	1972	8	11	1972-08-11	DOS-4362			39.7667	-70.6833	infauna	macrofauna	Animalia	Arthropoda	Malacostraca	Tanaidacea	Apseudidae					APSEUDID B		Apseudidae			1	R.L. Haedrich	BEBC
1249			Continental Slope		1795	1795-1795	1972	8	11	1972-08-11	DOS-4362			39.7667	-70.6833	infauna	macrofauna	Animalia	Arthropoda	Malacostraca	Amphipoda	Dexaminidae	Tritaeta				TRITAETA SP.		Tritaeta			1	R.L. Haedrich	BEBC
1250			Continental Slope		1795	1795-1795	1972	8	11	1972-08-11	DOS-4362			39.7667	-70.6833	infauna	macrofauna	Animalia	Arthropoda	Malacostraca	Amphipoda	Phoxocephalidae	Harpiniopsis				HARPINIOPSIS SP.		Harpiniopsis			4	R.L. Haedrich	BEBC
1251			Continental Slope		1795	1795-1795	1972	8	11	1972-08-11	DOS-4362			39.7667	-70.6833	infauna	macrofauna	Animalia	Echinodermata	Echinoidea	Echinoida	Echinidae	Echinus		affinis		ECHINUS AFFINUS		Echinus affinis			1	R.L. Haedrich	BEBC
1252			Continental Slope		1795	1795-1795	1972	8	11	1972-08-11	DOS-4362			39.7667	-70.6833	infauna	macrofauna	Animalia	Echinodermata	Ophiuroidea	Ophiurida	Ophiuridae	Ophiura		ljungmani		OPHIURA LJUNGMANI		Ophiura ljungmani			2	R.L. Haedrich	BEBC
1253			Continental Slope		1795	1795-1795	1972	8	11	1972-08-11	DOS-4364			39.7667	-70.6833	infauna	macrofauna	Animalia	Nemertina								NEMERTEA		Nemertina			2	R.L. Haedrich	BEBC
1254			Continental Slope		1795	1795-1795	1972	8	11	1972-08-11	DOS-4364			39.7667	-70.6833	infauna	macrofauna	Animalia	Cephalorhyncha	Priapulida	Priapulomorpha	Priapulidae	Priapulopsis		bicaudatus		PRIAPULOPSIS BICAUDATUS		Priapulopsis bicaudatus			3	R.L. Haedrich	BEBC
1255			Continental Slope		1795	1795-1795	1972	8	11	1972-08-11	DOS-4364			39.7667	-70.6833	infauna	Meiofauna	Animalia	Nematoda								NEMATODA		Nematoda			4	R.L. Haedrich	BEBC
1256			Continental Slope		1795	1795-1795	1972	8	11	1972-08-11	DOS-4364			39.7667	-70.6833	infauna	macrofauna	Animalia	Annelida	Polychaeta	Phyllodocida	Glyceridae	Glycera		capitata		GLYCERA CAPITATA		Glycera capitata			3	R.L. Haedrich	BEBC
1257			Continental Slope		1795	1795-1795	1972	8	11	1972-08-11	DOS-4364			39.7667	-70.6833	infauna	macrofauna	Animalia	Annelida	Polychaeta	Eunicida	Onuphidae	Onuphis		opalina		ONUPHIS OPALINA		Onuphis opalina			1	R.L. Haedrich	BEBC
1258			Continental Slope		1795	1795-1795	1972	8	11	1972-08-11	DOS-4364			39.7667	-70.6833	infauna	macrofauna	Animalia	Annelida	Polychaeta	Eunicida	Dorvilleidae	Schistomeringos		rudolphii		STAURONEREIS RUDOLPHI		Schistomeringos rudolphii			1	R.L. Haedrich	BEBC
1259			Continental Slope		1795	1795-1795	1972	8	11	1972-08-11	DOS-4364			39.7667	-70.6833	infauna	macrofauna	Animalia	Annelida	Polychaeta	Orbiniida	Orbiniidae	Microrbinia		linea		MICRORBINEA LINEA		Microrbinia linea			3	R.L. Haedrich	BEBC
1260			Continental Slope		1795	1795-1795	1972	8	11	1972-08-11	DOS-4364			39.7667	-70.6833	infauna	macrofauna	Animalia	Annelida	Polychaeta	Spionida	Spionidae	Spiophanes		kroyeri		SPIOPHANES KROYERI		Spiophanes kroyeri			1	R.L. Haedrich	BEBC
1261			Continental Slope		1795	1795-1795	1972	8	11	1972-08-11	DOS-4364			39.7667	-70.6833	infauna	macrofauna	Animalia	Annelida	Polychaeta	Spionida	Poecilochaetidae	Poecilochaetus		fulgoris		POECILOCHAETUS FULGORIS		Poecilochaetus fulgoris			9	R.L. Haedrich	BEBC
1262			Continental Slope		1795	1795-1795	1972	8	11	1972-08-11	DOS-4364			39.7667	-70.6833	infauna	macrofauna	Animalia	Annelida	Polychaeta	Spionida	Cirratulidae					CIRRATULID A		Cirratulidae			2	R.L. Haedrich	BEBC
1263			Continental Slope		1795	1795-1795	1972	8	11	1972-08-11	DOS-4364			39.7667	-70.6833	infauna	macrofauna	Animalia	Annelida	Polychaeta	Opheliida	Opheliidae	Ophelina		abranchiata		AMMOTRYPANE ABRANCHIATA		Ophelina abranchiata			1	R.L. Haedrich	BEBC
1264			Continental Slope		1795	1795-1795	1972	8	11	1972-08-11	DOS-4364			39.7667	-70.6833	infauna	macrofauna	Animalia	Annelida	Polychaeta	Capitellida	Capitellidae	Notomastus		latericeus		NOTOMASTUS LATERICEUS		Notomastus latericeus			1	R.L. Haedrich	BEBC
1265			Continental Slope		1795	1795-1795	1972	8	11	1972-08-11	DOS-4364			39.7667	-70.6833	infauna	macrofauna	Animalia	Annelida	Polychaeta	Sabellida	Sabellidae	Chone		duneri		CHONE DUNERI		Chone duneri			1	R.L. Haedrich	BEBC
1266			Continental Slope		1795	1795-1795	1972	8	11	1972-08-11	DOS-4364			39.7667	-70.6833	infauna	macrofauna	Animalia	Mollusca	Caudofoveata	Chaetodermatida	Prochaetodermatidae	Prochaetoderma				PROCHAETODERMA		Prochaetoderma			1	R.L. Haedrich	BEBC
1267			Continental Slope		1795	1795-1795	1972	8	11	1972-08-11	DOS-4364			39.7667	-70.6833	infauna	macrofauna	Animalia	Mollusca	Bivalvia	Nuculoida	Nuculidae	Nucula		CORTICA		NUCULA CORTICA		Nucula CORTICA			8	R.L. Haedrich	BEBC
1268			Continental Slope		1795	1795-1795	1972	8	11	1972-08-11	DOS-4364			39.7667	-70.6833	infauna	macrofauna	Animalia	Mollusca	Bivalvia	Limoidea	Limidae	Limatula		hyalina		LIMATULA HYALINA		Limatula hyalina			1	R.L. Haedrich	BEBC
1269			Continental Slope		1795	1795-1795	1972	8	11	1972-08-11	DOS-4364			39.7667	-70.6833	infauna	macrofauna	Animalia	Mollusca	Bivalvia	Euheterodonta incertae sedis	Thyasiridae	Axinulus				AXINULUS SP		Axinulus			1	R.L. Haedrich	BEBC
1270			Continental Slope		1795	1795-1795	1972	8	11	1972-08-11	DOS-4364			39.7667	-70.6833	infauna	macrofauna	Animalia	Mollusca	Scaphopoda	Gadilida	Gadilidae	Siphonodentalium				SIPHONODENTALIUM		Siphonodentalium			1	R.L. Haedrich	BEBC
1271			Continental Slope		1795	1795-1795	1972	8	11	1972-08-11	DOS-4364			39.7667	-70.6833	infauna	macrofauna	Animalia	Arthropoda	Malacostraca	Amphipoda	Ampeliscidae	Ampelisca		agassizi		AMPELISCA AGASSIZI		Ampelisca agassizi			1	R.L. Haedrich	BEBC
1272			Continental Slope		1795	1795-1795	1972	8	11	1972-08-11	DOS-4364			39.7667	-70.6833	infauna	macrofauna	Animalia	Echinodermata	Ophiuroidea	Ophiurida	Ophiolepididae	Ophiomusium		lymani		OPHIOMUSIUM LYMANI		Ophiomusium lymani			2	R.L. Haedrich	BEBC
1273			Continental Slope		1795	1795-1795	1972	8	11	1972-08-11	DOS-4364			39.7667	-70.6833	infauna	macrofauna	Animalia	Echinodermata	Ophiuroidea	Ophiurida	Ophiuridae	Ophiura		ljungmani		OPHIURA LJUNGMANI		Ophiura ljungmani			2	R.L. Haedrich	BEBC
1274			Continental Slope		1795	1795-1795	1972	8	11	1972-08-11	DOS-4364			39.7667	-70.6833	infauna	macrofauna	Animalia	Chordata	Ascidiacea							ASCIDIACEA A		Ascidiacea			4	R.L. Haedrich	BEBC
1275			Continental Slope		1795	1795-1795	1972	8	11	1972-08-11	DOS-4365			39.7667	-70.6833	infauna	macrofauna	Animalia	Cephalorhyncha	Priapulida	Priapulomorpha	Priapulidae	Priapulopsis		bicaudatus		PRIAPULOPSIS BICAUDATUS		Priapulopsis bicaudatus			3	R.L. Haedrich	BEBC
1276			Continental Slope		1795	1795-1795	1972	8	11	1972-08-11	DOS-4365			39.7667	-70.6833	infauna	Meiofauna	Animalia	Nematoda								NEMATODA		Nematoda			11	R.L. Haedrich	BEBC
1277			Continental Slope		1795	1795-1795	1972	8	11	1972-08-11	DOS-4365			39.7667	-70.6833	infauna	macrofauna	Animalia	Annelida	Polychaeta	Amphinomida	Amphinomidae	Paramphinome		jeffreysii		PARAMPHINOME JEFFREYSII		Paramphinome jeffreysii			2	R.L. Haedrich	BEBC
1278			Continental Slope		1795	1795-1795	1972	8	11	1972-08-11	DOS-4365			39.7667	-70.6833	infauna	macrofauna	Animalia	Annelida	Polychaeta	Phyllodocida	Nereididae	Ceratocephale		loveni		CERATOCEPHALE LOVENI		Ceratocephale loveni			1	R.L. Haedrich	BEBC
1279			Continental Slope		1795	1795-1795	1972	8	11	1972-08-11	DOS-4365			39.7667	-70.6833	infauna	macrofauna	Animalia	Annelida	Polychaeta	Phyllodocida	Glyceridae	Glycera		capitata		GLYCERA CAPITATA		Glycera capitata			2	R.L. Haedrich	BEBC
1280			Continental Slope		1795	1795-1795	1972	8	11	1972-08-11	DOS-4365			39.7667	-70.6833	infauna	macrofauna	Animalia	Annelida	Polychaeta	Phyllodocida	Goniadidae	Glycinde		profunda		GLYCINDE PROFUNDA		Glycinde profunda			2	R.L. Haedrich	BEBC
1281			Continental Slope		1795	1795-1795	1972	8	11	1972-08-11	DOS-4365			39.7667	-70.6833	infauna	macrofauna	Animalia	Annelida	Polychaeta	Spionida	Poecilochaetidae	Poecilochaetus		fulgoris		POECILOCHAETUS FULGORIS		Poecilochaetus fulgoris			3	R.L. Haedrich	BEBC
1282			Continental Slope		1795	1795-1795	1972	8	11	1972-08-11	DOS-4365			39.7667	-70.6833	infauna	macrofauna	Animalia	Annelida	Polychaeta	Spionida	Cirratulidae	Tharyx		annulosus		THARYX ANNULOSUS		Tharyx annulosus			1	R.L. Haedrich	BEBC
1283			Continental Slope		1795	1795-1795	1972	8	11	1972-08-11	DOS-4365			39.7667	-70.6833	infauna	macrofauna	Animalia	Annelida	Polychaeta	Opheliida	Scalibregmidae	Sclerobregma		branchiata		SCLEROBREGMA BRANCHIATA		Sclerobregma branchiata			1	R.L. Haedrich	BEBC
1284			Continental Slope		1795	1795-1795	1972	8	11	1972-08-11	DOS-4365			39.7667	-70.6833	infauna	macrofauna	Animalia	Annelida	Polychaeta	Capitellida	Capitellidae	Heteromastus		filiformis		HETEROMASTUS FILIFORMIS		Heteromastus filiformis			1	R.L. Haedrich	BEBC
1285			Continental Slope		1795	1795-1795	1972	8	11	1972-08-11	DOS-4365			39.7667	-70.6833	infauna	macrofauna	Animalia	Annelida	Polychaeta	Terebellida	Pectinariidae	Pectinaria				PECTINARIA		Pectinaria			1	R.L. Haedrich	BEBC
1286			Continental Slope		1795	1795-1795	1972	8	11	1972-08-11	DOS-4365			39.7667	-70.6833	infauna	macrofauna	Animalia	Annelida	Polychaeta	Terebellida	Ampharetidae	Melinna		cristata		MELINNA CRISTATA		Melinna cristata			1	R.L. Haedrich	BEBC
1287			Continental Slope		1795	1795-1795	1972	8	11	1972-08-11	DOS-4365			39.7667	-70.6833	infauna	macrofauna	Animalia	Annelida	Polychaeta	Sabellida	Sabellidae	Chone		duneri		CHONE DUNERI		Chone duneri			1	R.L. Haedrich	BEBC
1288			Continental Slope		1795	1795-1795	1972	8	11	1972-08-11	DOS-4365			39.7667	-70.6833	infauna	macrofauna	Animalia	Mollusca	Chaetodermomorpha							SOLENOGASTER A		Chaetodermomorpha			1	R.L. Haedrich	BEBC
1289			Continental Slope		1795	1795-1795	1972	8	11	1972-08-11	DOS-4365			39.7667	-70.6833	infauna	macrofauna	Animalia	Mollusca	Bivalvia	Nuculoida	Nuculidae	Nucula		CORTICA		NUCULA CORTICA		Nucula CORTICA			5	R.L. Haedrich	BEBC
1290			Continental Slope		1795	1795-1795	1972	8	11	1972-08-11	DOS-4365			39.7667	-70.6833	infauna	macrofauna	Animalia	Mollusca	Bivalvia	Nuculanoida	Yoldiidae	Yoldiella		curta		YOLDIELLA CURTA		Yoldiella curta			1	R.L. Haedrich	BEBC
1291			Continental Slope		1795	1795-1795	1972	8	11	1972-08-11	DOS-4365			39.7667	-70.6833	infauna	macrofauna	Animalia	Mollusca	Bivalvia	Arcoida	Limopsidae	Limopsis		aurita		LIMOPSIS AURITA		Limopsis aurita			1	R.L. Haedrich	BEBC
1292			Continental Slope		1795	1795-1795	1972	8	11	1972-08-11	DOS-4365			39.7667	-70.6833	infauna	macrofauna	Animalia	Arthropoda	Malacostraca	Cumacea	Nannastacidae	Campylaspis				CAMPYLASPIS C		Campylaspis			1	R.L. Haedrich	BEBC
1293			Continental Slope		1795	1795-1795	1972	8	11	1972-08-11	DOS-4365			39.7667	-70.6833	infauna	macrofauna	Animalia	Arthropoda	Malacostraca	Tanaidacea	Tanaidae					TANAIS E		Tanaidae			1	R.L. Haedrich	BEBC
1294			Continental Slope		1795	1795-1795	1972	8	11	1972-08-11	DOS-4365			39.7667	-70.6833	infauna	macrofauna	Animalia	Arthropoda	Malacostraca	Tanaidacea	Tanaidae					TANAIS F		Tanaidae			2	R.L. Haedrich	BEBC
1295			Continental Slope		1795	1795-1795	1972	8	11	1972-08-11	DOS-4365			39.7667	-70.6833	infauna	macrofauna	Animalia	Arthropoda	Malacostraca	Amphipoda	Phoxocephalidae	Harpiniopsis				HARPINIOPSIS SP.		Harpiniopsis			3	R.L. Haedrich	BEBC
1296			Continental Slope		1795	1795-1795	1972	8	11	1972-08-11	DOS-4365			39.7667	-70.6833	infauna	macrofauna	Animalia	Echinodermata	Ophiuroidea							OPHIUROID		Ophiuroidea			1	R.L. Haedrich	BEBC
1297			Continental Slope		1795	1795-1795	1972	8	11	1972-08-11	DOS-4365			39.7667	-70.6833	infauna	macrofauna	Animalia	Chordata	Ascidiacea							ASCIDIACEA A		Ascidiacea			4	R.L. Haedrich	BEBC
1298			Continental Slope		1795	1795-1795	1972	8	11	1972-08-11	DOS-4366			39.7667	-70.6833	infauna	Meiofauna	Animalia	Nematoda								NEMATODA		Nematoda			6	R.L. Haedrich	BEBC
1299			Continental Slope		1795	1795-1795	1972	8	11	1972-08-11	DOS-4366			39.7667	-70.6833	infauna	macrofauna	Animalia	Annelida	Polychaeta	Phyllodocida	Polynoidae					POLYNOIDAE A		Polynoidae			1	R.L. Haedrich	BEBC
1300			Continental Slope		1795	1795-1795	1972	8	11	1972-08-11	DOS-4366			39.7667	-70.6833	infauna	macrofauna	Animalia	Annelida	Polychaeta	Phyllodocida	Pholoidae	Pholoe		minuta		PHOLOE MINUTA		Pholoe minuta			2	R.L. Haedrich	BEBC
1301			Continental Slope		1795	1795-1795	1972	8	11	1972-08-11	DOS-4366			39.7667	-70.6833	infauna	macrofauna	Animalia	Annelida	Polychaeta	Phyllodocida	Phyllodocidae					PHYLLODOCID B		Phyllodocidae			1	R.L. Haedrich	BEBC
1302			Continental Slope		1795	1795-1795	1972	8	11	1972-08-11	DOS-4366			39.7667	-70.6833	infauna	macrofauna	Animalia	Annelida	Polychaeta	Phyllodocida	Glyceridae	Glycera		capitata		GLYCERA CAPITATA		Glycera capitata			2	R.L. Haedrich	BEBC
1303			Continental Slope		1795	1795-1795	1972	8	11	1972-08-11	DOS-4366			39.7667	-70.6833	infauna	macrofauna	Animalia	Annelida	Polychaeta	Orbiniida	Orbiniidae	Microrbinia		linea		MICRORBINEA LINEA		Microrbinia linea			2	R.L. Haedrich	BEBC
1304			Continental Slope		1795	1795-1795	1972	8	11	1972-08-11	DOS-4366			39.7667	-70.6833	infauna	macrofauna	Animalia	Annelida	Polychaeta	Orbiniida	Paraonidae	Aricidea		neosuecica		ARICIDEA NEOSUECIA		Aricidea neosuecica			1	R.L. Haedrich	BEBC
1305			Continental Slope		1795	1795-1795	1972	8	11	1972-08-11	DOS-4366			39.7667	-70.6833	infauna	macrofauna	Animalia	Annelida	Polychaeta	Spionida	Spionidae	Laonice		cirrata		LAONICE CIRRATA		Laonice cirrata			1	R.L. Haedrich	BEBC
1306			Continental Slope		1795	1795-1795	1972	8	11	1972-08-11	DOS-4366			39.7667	-70.6833	infauna	macrofauna	Animalia	Annelida	Polychaeta	Spionida	Spionidae	Spiophanes		kroyeri		SPIOPHANES KROYERI		Spiophanes kroyeri			3	R.L. Haedrich	BEBC
1307			Continental Slope		1795	1795-1795	1972	8	11	1972-08-11	DOS-4366			39.7667	-70.6833	infauna	macrofauna	Animalia	Annelida	Polychaeta	Spionida	Poecilochaetidae	Poecilochaetus		fulgoris		POECILOCHAETUS FULGORIS		Poecilochaetus fulgoris			5	R.L. Haedrich	BEBC
1308			Continental Slope		1795	1795-1795	1972	8	11	1972-08-11	DOS-4366			39.7667	-70.6833	infauna	macrofauna	Animalia	Annelida	Polychaeta	Opheliida	Scalibregmidae	Sclerobregma		branchiata		SCLEROBREGMA BRANCHIATA		Sclerobregma branchiata			2	R.L. Haedrich	BEBC
1309			Continental Slope		1795	1795-1795	1972	8	11	1972-08-11	DOS-4366			39.7667	-70.6833	infauna	macrofauna	Animalia	Annelida	Polychaeta	Sabellida	Sabellidae	Chone		duneri		CHONE DUNERI		Chone duneri			2	R.L. Haedrich	BEBC
1310			Continental Slope		1795	1795-1795	1972	8	11	1972-08-11	DOS-4366			39.7667	-70.6833	infauna	macrofauna	Animalia	Mollusca	Bivalvia	Nuculoida	Nuculidae	Nucula		CORTICA		NUCULA CORTICA		Nucula CORTICA			2	R.L. Haedrich	BEBC
1311			Continental Slope		1795	1795-1795	1972	8	11	1972-08-11	DOS-4366			39.7667	-70.6833	infauna	macrofauna	Animalia	Mollusca	Bivalvia	Limoidea	Limidae	Limatula		hyalina		LIMATULA HYALINA		Limatula hyalina			3	R.L. Haedrich	BEBC
1312			Continental Slope		1795	1795-1795	1972	8	11	1972-08-11	DOS-4366			39.7667	-70.6833	infauna	macrofauna	Animalia	Mollusca	Bivalvia	Euheterodonta incertae sedis	Thyasiroidea	Axinulus		FERRUGINOSA		AXINULUS FERRUGINOSA		Axinulus FERRUGINOSA			2	R.L. Haedrich	BEBC
1313			Continental Slope		1795	1795-1795	1972	8	11	1972-08-11	DOS-4366			39.7667	-70.6833	infauna	macrofauna	Animalia	Arthropoda	Malacostraca	Tanaidacea	Apseudidae					APSEUDID A		Apseudidae			1	R.L. Haedrich	BEBC
1314			Continental Slope		1795	1795-1795	1972	8	11	1972-08-11	DOS-4366			39.7667	-70.6833	infauna	macrofauna	Animalia	Arthropoda	Malacostraca	Tanaidacea	Apseudidae					APSEUDID B		Apseudidae			1	R.L. Haedrich	BEBC
1315			Continental Slope		1795	1795-1795	1972	8	11	1972-08-11	DOS-4366			39.7667	-70.6833	infauna	macrofauna	Animalia	Sipuncula								SIPUNCULA D		Sipuncula			3	R.L. Haedrich	BEBC
1316			Continental Slope		1815	1815-1815	1972	8	13	1972-08-13	DOS-4371			39.7667	-70.6667	infauna	macrofauna	Animalia	Cnidaria	Anthozoa	Ceriantharia	Cerianthidae	Cerianthus				CERIANTHUS A		Cerianthus			1	R.L. Haedrich	BEBC
1317			Continental Slope		1815	1815-1815	1972	8	13	1972-08-13	DOS-4371			39.7667	-70.6667	infauna	macrofauna	Animalia	Nemertina								NEMERTEA		Nemertina			1	R.L. Haedrich	BEBC
1318			Continental Slope		1815	1815-1815	1972	8	13	1972-08-13	DOS-4371			39.7667	-70.6667	infauna	Meiofauna	Animalia	Nematoda								NEMATODA		Nematoda			4	R.L. Haedrich	BEBC
1319			Continental Slope		1815	1815-1815	1972	8	13	1972-08-13	DOS-4371			39.7667	-70.6667	infauna	macrofauna	Animalia	Annelida	Polychaeta	Phyllodocida	Glyceridae	Glycera		capitata		GLYCERA CAPITATA		Glycera capitata			1	R.L. Haedrich	BEBC
1320			Continental Slope		1815	1815-1815	1972	8	13	1972-08-13	DOS-4371			39.7667	-70.6667	infauna	macrofauna	Animalia	Annelida	Polychaeta	Spionida	Spionidae	Spiophanes		kroyeri		SPIOPHANES KROYERI		Spiophanes kroyeri			2	R.L. Haedrich	BEBC
1321			Continental Slope		1815	1815-1815	1972	8	13	1972-08-13	DOS-4371			39.7667	-70.6667	infauna	macrofauna	Animalia	Annelida	Polychaeta	Spionida	Poecilochaetidae	Poecilochaetus		fulgoris		POECILOCHAETUS FULGORIS		Poecilochaetus fulgoris			1	R.L. Haedrich	BEBC
1322			Continental Slope		1815	1815-1815	1972	8	13	1972-08-13	DOS-4371			39.7667	-70.6667	infauna	macrofauna	Animalia	Annelida	Polychaeta	Fauveliopsida	Fauveliopsidae	Laubieriopsis		brevis		FAUVELIOPSIS BREVIS		Laubieriopsis brevis			1	R.L. Haedrich	BEBC
1323			Continental Slope		1815	1815-1815	1972	8	13	1972-08-13	DOS-4371			39.7667	-70.6667	infauna	macrofauna	Animalia	Annelida	Polychaeta	Opheliida	Opheliidae	Ophelina		abranchiata		AMMOTRYPANE ABRANCHIATA		Ophelina abranchiata			1	R.L. Haedrich	BEBC
1324			Continental Slope		1815	1815-1815	1972	8	13	1972-08-13	DOS-4371			39.7667	-70.6667	infauna	macrofauna	Animalia	Annelida	Polychaeta	Terebellida	Pectinariidae	Pectinaria				PECTINARIA		Pectinaria			1	R.L. Haedrich	BEBC
1325			Continental Slope		1815	1815-1815	1972	8	13	1972-08-13	DOS-4371			39.7667	-70.6667	infauna	macrofauna	Animalia	Mollusca	Bivalvia	Nuculoida	Nuculidae	Nucula		CORTICA		NUCULA CORTICA		Nucula CORTICA			3	R.L. Haedrich	BEBC
1326			Continental Slope		1815	1815-1815	1972	8	13	1972-08-13	DOS-4371			39.7667	-70.6667	infauna	macrofauna	Animalia	Mollusca	Bivalvia	Arcoida	Limopsidae	Limopsis		aurita		LIMOPSIS AURITA		Limopsis aurita			1	R.L. Haedrich	BEBC
1327			Continental Slope		1815	1815-1815	1972	8	13	1972-08-13	DOS-4371			39.7667	-70.6667	infauna	macrofauna	Animalia	Mollusca	Bivalvia	Anomalodesmata	Cuspidariidae	Cuspidaria		glacialis		CUSPIDARIA GLACIALIS		Cuspidaria glacialis			1	R.L. Haedrich	BEBC
1328			Continental Slope		1815	1815-1815	1972	8	13	1972-08-13	DOS-4371			39.7667	-70.6667	infauna	macrofauna	Animalia	Mollusca	Bivalvia	Euheterodonta incertae sedis	Thyasiridae	Axinulus				AXINULUS SP		Axinulus			1	R.L. Haedrich	BEBC
1329			Continental Slope		1815	1815-1815	1972	8	13	1972-08-13	DOS-4371			39.7667	-70.6667	infauna	macrofauna	Animalia	Mollusca	Scaphopoda	Gadilida	Gadilidae	Siphonodentalium				SIPHONODENTALIUM		Siphonodentalium			2	R.L. Haedrich	BEBC
1330			Continental Slope		1815	1815-1815	1972	8	13	1972-08-13	DOS-4371			39.7667	-70.6667	infauna	macrofauna	Animalia	Arthropoda	Malacostraca	Tanaidacea	Tanaidae					TANAIS G		Tanaidae			1	R.L. Haedrich	BEBC
1331			Continental Slope		1815	1815-1815	1972	8	13	1972-08-13	DOS-4371			39.7667	-70.6667	infauna	macrofauna	Animalia	Arthropoda	Malacostraca	Isopoda						ISOPOD A		Isopoda			1	R.L. Haedrich	BEBC
1332			Continental Slope		1815	1815-1815	1972	8	13	1972-08-13	DOS-4371			39.7667	-70.6667	infauna	macrofauna	Animalia	Arthropoda	Malacostraca	Amphipoda	Phoxocephalidae	Harpiniopsis				HARPINIOPSIS SP.		Harpiniopsis			1	R.L. Haedrich	BEBC
1333			Continental Slope		1815	1815-1815	1972	8	13	1972-08-13	DOS-4371			39.7667	-70.6667	infauna	macrofauna	Animalia	Chordata	Ascidiacea							ASCIDIACEA A		Ascidiacea			1	R.L. Haedrich	BEBC
1334			Continental Slope		1779	1779-1779	1972	8	13	1972-08-13	DOS-4373			39.7667	-70.6667	infauna	Meiofauna	Animalia	Nematoda								NEMATODA		Nematoda			10	R.L. Haedrich	BEBC
1335			Continental Slope		1779	1779-1779	1972	8	13	1972-08-13	DOS-4373			39.7667	-70.6667	infauna	macrofauna	Animalia	Annelida	Polychaeta	Phyllodocida	Polynoidae	Eunoe		spinulosa		EUNOE SPINULOSA		Eunoe spinulosa			1	R.L. Haedrich	BEBC
1336			Continental Slope		1779	1779-1779	1972	8	13	1972-08-13	DOS-4373			39.7667	-70.6667	infauna	macrofauna	Animalia	Annelida	Polychaeta	Phyllodocida	Pholoidae	Pholoe		minuta		PHOLOE MINUTA		Pholoe minuta			1	R.L. Haedrich	BEBC
1337			Continental Slope		1779	1779-1779	1972	8	13	1972-08-13	DOS-4373			39.7667	-70.6667	infauna	macrofauna	Animalia	Annelida	Polychaeta	Amphinomida	Amphinomidae	Paramphinome		jeffreysii		PARAMPHINOME JEFFREYSII		Paramphinome jeffreysii			1	R.L. Haedrich	BEBC
1338			Continental Slope		1779	1779-1779	1972	8	13	1972-08-13	DOS-4373			39.7667	-70.6667	infauna	macrofauna	Animalia	Annelida	Polychaeta	Phyllodocida	Nephtyidae	Micronephthys		minuta		MICRONEPHTYS MINUTA		Micronephthys minuta			1	R.L. Haedrich	BEBC
1339			Continental Slope		1779	1779-1779	1972	8	13	1972-08-13	DOS-4373			39.7667	-70.6667	infauna	macrofauna	Animalia	Annelida	Polychaeta	Phyllodocida	Glyceridae	Glycera		capitata		GLYCERA CAPITATA		Glycera capitata			5	R.L. Haedrich	BEBC
1340			Continental Slope		1779	1779-1779	1972	8	13	1972-08-13	DOS-4373			39.7667	-70.6667	infauna	macrofauna	Animalia	Annelida	Polychaeta	Spionida	Poecilochaetidae	Poecilochaetus		fulgoris		POECILOCHAETUS FULGORIS		Poecilochaetus fulgoris			1	R.L. Haedrich	BEBC
1341			Continental Slope		1779	1779-1779	1972	8	13	1972-08-13	DOS-4373			39.7667	-70.6667	infauna	macrofauna	Animalia	Annelida	Polychaeta	Spionida	Cirratulidae	Tharyx		acutus		THARYX ACUTUS		Tharyx acutus			2	R.L. Haedrich	BEBC
1342			Continental Slope		1779	1779-1779	1972	8	13	1972-08-13	DOS-4373			39.7667	-70.6667	infauna	macrofauna	Animalia	Annelida	Polychaeta	Opheliida	Opheliidae	Ophelina		abranchiata		AMMOTRYPANE ABRANCHIATA		Ophelina abranchiata			1	R.L. Haedrich	BEBC
1343			Continental Slope		1779	1779-1779	1972	8	13	1972-08-13	DOS-4373			39.7667	-70.6667	infauna	macrofauna	Animalia	Annelida	Polychaeta	Capitellida	Capitellidae	Heteromastus		filiformis		HETEROMASTUS FILIFORMIS		Heteromastus filiformis			1	R.L. Haedrich	BEBC
1344			Continental Slope		1779	1779-1779	1972	8	13	1972-08-13	DOS-4373			39.7667	-70.6667	infauna	macrofauna	Animalia	Annelida	Polychaeta	Capitellida	Maldanidae	Axiothella		catenata		AXIOTHELLA CATENATA		Axiothella catenata			1	R.L. Haedrich	BEBC
1345			Continental Slope		1779	1779-1779	1972	8	13	1972-08-13	DOS-4373			39.7667	-70.6667	infauna	macrofauna	Animalia	Annelida	Polychaeta	Sabellida	Sabellidae	Chone		duneri		CHONE DUNERI		Chone duneri			2	R.L. Haedrich	BEBC
1346			Continental Slope		1779	1779-1779	1972	8	13	1972-08-13	DOS-4373			39.7667	-70.6667	infauna	macrofauna	Animalia	Mollusca	Caudofoveata	Chaetodermatida	Prochaetodermatidae	Prochaetoderma				PROCHAETODERMA		Prochaetoderma			1	R.L. Haedrich	BEBC
1347			Continental Slope		1779	1779-1779	1972	8	13	1972-08-13	DOS-4373			39.7667	-70.6667	infauna	macrofauna	Animalia	Mollusca	Bivalvia	Nuculoida	Nuculidae	Nucula		CORTICA		NUCULA CORTICA		Nucula CORTICA			3	R.L. Haedrich	BEBC
1348			Continental Slope		1779	1779-1779	1972	8	13	1972-08-13	DOS-4373			39.7667	-70.6667	infauna	macrofauna	Animalia	Mollusca	Bivalvia	Nuculanoida	Yoldiidae	Yoldiella		iris		YOLDIELLA IRIS		Yoldiella iris			1	R.L. Haedrich	BEBC
1349			Continental Slope		1779	1779-1779	1972	8	13	1972-08-13	DOS-4373			39.7667	-70.6667	infauna	macrofauna	Animalia	Mollusca	Bivalvia	Limoidea	Limidae	Limatula		hyalina		LIMATULA HYALINA		Limatula hyalina			1	R.L. Haedrich	BEBC
1350			Continental Slope		1779	1779-1779	1972	8	13	1972-08-13	DOS-4373			39.7667	-70.6667	infauna	macrofauna	Animalia	Mollusca	Bivalvia	Euheterodonta incertae sedis	Thyasiridae	Axinulus				AXINULUS SP		Axinulus			1	R.L. Haedrich	BEBC
1351			Continental Slope		1779	1779-1779	1972	8	13	1972-08-13	DOS-4373			39.7667	-70.6667	infauna	macrofauna	Animalia	Mollusca	Scaphopoda	Gadilida	Gadilidae	Siphonodentalium				SIPHONODENTALIUM		Siphonodentalium			2	R.L. Haedrich	BEBC
1352			Continental Slope		1779	1779-1779	1972	8	13	1972-08-13	DOS-4373			39.7667	-70.6667	infauna	macrofauna	Animalia	Arthropoda	Malacostraca	Cumacea	Nannastacidae	Campylaspis				CAMPYLASPIS C		Campylaspis			1	R.L. Haedrich	BEBC
1353			Continental Slope		1779	1779-1779	1972	8	13	1972-08-13	DOS-4373			39.7667	-70.6667	infauna	macrofauna	Animalia	Arthropoda	Malacostraca	Cumacea						CUMACEA C		Cumacea			1	R.L. Haedrich	BEBC
1354			Continental Slope		1779	1779-1779	1972	8	13	1972-08-13	DOS-4373			39.7667	-70.6667	infauna	macrofauna	Animalia	Arthropoda	Malacostraca	Cumacea						CUMACEA G		Cumacea			1	R.L. Haedrich	BEBC
1355			Continental Slope		1779	1779-1779	1972	8	13	1972-08-13	DOS-4373			39.7667	-70.6667	infauna	macrofauna	Animalia	Arthropoda	Malacostraca	Tanaidacea	Neotanaidae					NEOTANAID A		Neotanaidae			3	R.L. Haedrich	BEBC
1356			Continental Slope		1779	1779-1779	1972	8	13	1972-08-13	DOS-4373			39.7667	-70.6667	infauna	macrofauna	Animalia	Arthropoda	Malacostraca	Isopoda	Gnathiidae	Gnathia				GNATHIA SP.		Gnathia			1	R.L. Haedrich	BEBC
1357			Continental Slope		1779	1779-1779	1972	8	13	1972-08-13	DOS-4373			39.7667	-70.6667	infauna	macrofauna	Animalia	Echinodermata	Ophiuroidea	Ophiurida	Ophiolepididae	Ophiomusium		lymani		OPHIOMUSIUM LYMANI		Ophiomusium lymani			1	R.L. Haedrich	BEBC
1358			Continental Slope		1815	1815-1815	1972	8	13	1972-08-13	DOS-4374			39.7667	-70.6667	infauna	Meiofauna	Animalia	Nematoda								NEMATODA		Nematoda			4	R.L. Haedrich	BEBC
1359			Continental Slope		1815	1815-1815	1972	8	13	1972-08-13	DOS-4374			39.7667	-70.6667	infauna	macrofauna	Animalia	Annelida	Polychaeta	Phyllodocida	Syllidae	Syllis		cornuta		LANGERHANSIA CORNUTA		Syllis cornuta			1	R.L. Haedrich	BEBC
1360			Continental Slope		1815	1815-1815	1972	8	13	1972-08-13	DOS-4374			39.7667	-70.6667	infauna	macrofauna	Animalia	Annelida	Polychaeta	Phyllodocida	Goniadidae	Glycinde		profunda		GLYCINDE PROFUNDA		Glycinde profunda			1	R.L. Haedrich	BEBC
1361			Continental Slope		1815	1815-1815	1972	8	13	1972-08-13	DOS-4374			39.7667	-70.6667	infauna	macrofauna	Animalia	Annelida	Polychaeta	Orbiniida	Paraonidae	Aricidea		abranchiata		ARICIDEA ABRANCHIATA		Aricidea abranchiata			1	R.L. Haedrich	BEBC
1362			Continental Slope		1815	1815-1815	1972	8	13	1972-08-13	DOS-4374			39.7667	-70.6667	infauna	macrofauna	Animalia	Annelida	Polychaeta	Spionida	Spionidae	Spiophanes		kroyeri		SPIOPHANES KROYERI		Spiophanes kroyeri			1	R.L. Haedrich	BEBC
1363			Continental Slope		1815	1815-1815	1972	8	13	1972-08-13	DOS-4374			39.7667	-70.6667	infauna	macrofauna	Animalia	Annelida	Polychaeta	Spionida	Poecilochaetidae	Poecilochaetus		fulgoris		POECILOCHAETUS FULGORIS		Poecilochaetus fulgoris			2	R.L. Haedrich	BEBC
1364			Continental Slope		1815	1815-1815	1972	8	13	1972-08-13	DOS-4374			39.7667	-70.6667	infauna	macrofauna	Animalia	Annelida	Polychaeta	Opheliida	Opheliidae	Ophelina		abranchiata		AMMOTRYPANE ABRANCHIATA		Ophelina abranchiata			1	R.L. Haedrich	BEBC
1365			Continental Slope		1815	1815-1815	1972	8	13	1972-08-13	DOS-4374			39.7667	-70.6667	infauna	macrofauna	Animalia	Arthropoda	Malacostraca	Cumacea						CUMACEA H		Cumacea			1	R.L. Haedrich	BEBC
1366			Continental Slope		1815	1815-1815	1972	8	13	1972-08-13	DOS-4374			39.7667	-70.6667	infauna	macrofauna	Animalia	Arthropoda	Malacostraca	Tanaidacea	Apseudidae					APSEUDID A		Apseudidae			1	R.L. Haedrich	BEBC
1367			Continental Slope		1815	1815-1815	1972	8	13	1972-08-13	DOS-4374			39.7667	-70.6667	infauna	macrofauna	Animalia	Echinodermata	Echinoidea	Echinoida	Echinidae	Echinus		affinis		ECHINUS AFFINUS		Echinus affinis			1	R.L. Haedrich	BEBC
1368			Continental Slope		1799	1799-1799	1972	8	13	1972-08-13	DOS-4377			39.7667	-70.6667	infauna	macrofauna	Animalia	Cephalorhyncha	Priapulida	Priapulomorpha	Priapulidae	Priapulopsis		bicaudatus		PRIAPULOPSIS BICAUDATUS		Priapulopsis bicaudatus			1	R.L. Haedrich	BEBC
1369			Continental Slope		1799	1799-1799	1972	8	13	1972-08-13	DOS-4377			39.7667	-70.6667	infauna	Meiofauna	Animalia	Nematoda								NEMATODA		Nematoda			9	R.L. Haedrich	BEBC
1370			Continental Slope		1799	1799-1799	1972	8	13	1972-08-13	DOS-4377			39.7667	-70.6667	infauna	macrofauna	Animalia	Annelida	Polychaeta	Phyllodocida	Pholoidae	Pholoe		minuta		PHOLOE MINUTA		Pholoe minuta			1	R.L. Haedrich	BEBC
1371			Continental Slope		1799	1799-1799	1972	8	13	1972-08-13	DOS-4377			39.7667	-70.6667	infauna	macrofauna	Animalia	Annelida	Polychaeta	Phyllodocida	Syllidae	Syllis		cornuta		LANGERHANSIA CORNUTA		Syllis cornuta			1	R.L. Haedrich	BEBC
1372			Continental Slope		1799	1799-1799	1972	8	13	1972-08-13	DOS-4377			39.7667	-70.6667	infauna	macrofauna	Animalia	Annelida	Polychaeta	Phyllodocida	Glyceridae	Glycera		capitata		GLYCERA CAPITATA		Glycera capitata			1	R.L. Haedrich	BEBC
1373			Continental Slope		1799	1799-1799	1972	8	13	1972-08-13	DOS-4377			39.7667	-70.6667	infauna	macrofauna	Animalia	Annelida	Polychaeta	Phyllodocida	Goniadidae	Glycinde		profunda		GLYCINDE PROFUNDA		Glycinde profunda			1	R.L. Haedrich	BEBC
1374			Continental Slope		1799	1799-1799	1972	8	13	1972-08-13	DOS-4377			39.7667	-70.6667	infauna	macrofauna	Animalia	Annelida	Polychaeta	Eunicida	Lumbrineridae	Lumbrineris		latreilli		LUMBRINERIS LATREILLI		Lumbrineris latreilli			1	R.L. Haedrich	BEBC
1375			Continental Slope		1799	1799-1799	1972	8	13	1972-08-13	DOS-4377			39.7667	-70.6667	infauna	macrofauna	Animalia	Annelida	Polychaeta	Spionida	Spionidae	Spiophanes		kroyeri		SPIOPHANES KROYERI		Spiophanes kroyeri			2	R.L. Haedrich	BEBC
1376			Continental Slope		1799	1799-1799	1972	8	13	1972-08-13	DOS-4377			39.7667	-70.6667	infauna	macrofauna	Animalia	Annelida	Polychaeta	Spionida	Poecilochaetidae	Poecilochaetus		fulgoris		POECILOCHAETUS FULGORIS		Poecilochaetus fulgoris			4	R.L. Haedrich	BEBC
1377			Continental Slope		1799	1799-1799	1972	8	13	1972-08-13	DOS-4377			39.7667	-70.6667	infauna	macrofauna	Animalia	Annelida	Polychaeta	Spionida	Cirratulidae	Tharyx		acutus		THARYX ACUTUS		Tharyx acutus			1	R.L. Haedrich	BEBC
1378			Continental Slope		1799	1799-1799	1972	8	13	1972-08-13	DOS-4377			39.7667	-70.6667	infauna	macrofauna	Animalia	Annelida	Polychaeta	Opheliida	Scalibregmidae	Sclerobregma		branchiata		SCLEROBREGMA BRANCHIATA		Sclerobregma branchiata			1	R.L. Haedrich	BEBC
1379			Continental Slope		1799	1799-1799	1972	8	13	1972-08-13	DOS-4377			39.7667	-70.6667	infauna	macrofauna	Animalia	Annelida	Polychaeta	Capitellida	Capitellidae	Heteromastus		filiformis		HETEROMASTUS FILIFORMIS		Heteromastus filiformis			1	R.L. Haedrich	BEBC
1380			Continental Slope		1799	1799-1799	1972	8	13	1972-08-13	DOS-4377			39.7667	-70.6667	infauna	macrofauna	Animalia	Annelida	Polychaeta	Oweniida	Oweniidae	Myriochele		heeri		MYRIOCHELE HEERI		Myriochele heeri			1	R.L. Haedrich	BEBC
1381			Continental Slope		1799	1799-1799	1972	8	13	1972-08-13	DOS-4377			39.7667	-70.6667	infauna	macrofauna	Animalia	Annelida	Polychaeta	Terebellida	Pectinariidae	Pectinaria				PECTINARIA		Pectinaria			3	R.L. Haedrich	BEBC
1382			Continental Slope		1799	1799-1799	1972	8	13	1972-08-13	DOS-4377			39.7667	-70.6667	infauna	macrofauna	Animalia	Annelida	Polychaeta	Terebellida	Ampharetidae	Melinna		cristata		MELINNA CRISTATA		Melinna cristata			1	R.L. Haedrich	BEBC
1383			Continental Slope		1799	1799-1799	1972	8	13	1972-08-13	DOS-4377			39.7667	-70.6667	infauna	macrofauna	Animalia	Annelida	Polychaeta	Sabellida	Sabellidae	Chone		duneri		CHONE DUNERI		Chone duneri			2	R.L. Haedrich	BEBC
1384			Continental Slope		1799	1799-1799	1972	8	13	1972-08-13	DOS-4377			39.7667	-70.6667	infauna	macrofauna	Animalia	Mollusca	Caudofoveata	Chaetodermatida	Prochaetodermatidae	Prochaetoderma				PROCHAETODERMA		Prochaetoderma			2	R.L. Haedrich	BEBC
1385			Continental Slope		1799	1799-1799	1972	8	13	1972-08-13	DOS-4377			39.7667	-70.6667	infauna	macrofauna	Animalia	Mollusca	Gastropoda	Hypsogastropoda	Eulimidae	Haliella		stenostoma		EULIMA STENOSTOMA		Haliella stenostoma			1	R.L. Haedrich	BEBC
1386			Continental Slope		1799	1799-1799	1972	8	13	1972-08-13	DOS-4377			39.7667	-70.6667	infauna	macrofauna	Animalia	Mollusca	Bivalvia	Nuculoida	Nuculidae	Nucula		CORTICA		NUCULA CORTICA		Nucula CORTICA			7	R.L. Haedrich	BEBC
1387			Continental Slope		1799	1799-1799	1972	8	13	1972-08-13	DOS-4377			39.7667	-70.6667	infauna	macrofauna	Animalia	Mollusca	Bivalvia	Arcoida	Limopsidae	Limopsis		aurita		LIMOPSIS AURITA		Limopsis aurita			1	R.L. Haedrich	BEBC
1388			Continental Slope		1799	1799-1799	1972	8	13	1972-08-13	DOS-4377			39.7667	-70.6667	infauna	macrofauna	Animalia	Mollusca	Bivalvia	Anomalodesmata	Cuspidariidae	Cuspidaria		glacialis		CUSPIDARIA GLACIALIS		Cuspidaria glacialis			4	R.L. Haedrich	BEBC
1389			Continental Slope		1799	1799-1799	1972	8	13	1972-08-13	DOS-4377			39.7667	-70.6667	infauna	macrofauna	Animalia	Mollusca	Scaphopoda	Gadilida	Gadilidae	Siphonodentalium				SIPHONODENTALIUM		Siphonodentalium			2	R.L. Haedrich	BEBC
1390			Continental Slope		1799	1799-1799	1972	8	13	1972-08-13	DOS-4377			39.7667	-70.6667	infauna	macrofauna	Animalia	Arthropoda	Malacostraca	Cumacea						CUMACEA F		Cumacea			1	R.L. Haedrich	BEBC
1391			Continental Slope		1799	1799-1799	1972	8	13	1972-08-13	DOS-4377			39.7667	-70.6667	infauna	macrofauna	Animalia	Arthropoda	Malacostraca	Tanaidacea	Tanaidae					TANAIS G		Tanaidae			1	R.L. Haedrich	BEBC
1392			Continental Slope		1799	1799-1799	1972	8	13	1972-08-13	DOS-4377			39.7667	-70.6667	infauna	macrofauna	Animalia	Arthropoda	Malacostraca	Amphipoda	Ampeliscidae	Ampelisca		agassizi		AMPELISCA AGASSIZI		Ampelisca agassizi			4	R.L. Haedrich	BEBC
1393			Continental Slope		1799	1799-1799	1972	8	13	1972-08-13	DOS-4377			39.7667	-70.6667	infauna	macrofauna	Animalia	Echinodermata	Ophiuroidea	Ophiurida	Ophiolepididae	Ophiomusium		lymani		OPHIOMUSIUM LYMANI		Ophiomusium lymani			1	R.L. Haedrich	BEBC
1394			Continental Slope		1799	1799-1799	1972	8	13	1972-08-13	DOS-4377			39.7667	-70.6667	infauna	macrofauna	Animalia	Chordata	Ascidiacea							ASCIDIACEA A		Ascidiacea			1	R.L. Haedrich	BEBC
1395			Continental Slope		1799	1799-1799	1972	8	13	1972-08-13	HA-4378			39.7667	-70.6667	infauna	macrofauna	Animalia	Cnidaria	Anthozoa	Pennatulacea						PENNATULARIA D		Pennatulacea			1	R.L. Haedrich	BEBC
1396			Continental Slope		1799	1799-1799	1972	8	13	1972-08-13	DOS-4378			39.7667	-70.6667	infauna	macrofauna	Animalia	Cephalorhyncha	Priapulida	Priapulomorpha	Priapulidae	Priapulopsis		bicaudatus		PRIAPULOPSIS BICAUDATUS		Priapulopsis bicaudatus			2	R.L. Haedrich	BEBC
1397			Continental Slope		1799	1799-1799	1972	8	13	1972-08-13	DOS-4378			39.7667	-70.6667	infauna	Meiofauna	Animalia	Nematoda								NEMATODA		Nematoda			6	R.L. Haedrich	BEBC
1398			Continental Slope		1799	1799-1799	1972	8	13	1972-08-13	DOS-4378			39.7667	-70.6667	infauna	macrofauna	Animalia	Annelida	Polychaeta	Phyllodocida	Syllidae	Syllis		cornuta		LANGERHANSIA CORNUTA		Syllis cornuta			1	R.L. Haedrich	BEBC
1399			Continental Slope		1799	1799-1799	1972	8	13	1972-08-13	DOS-4378			39.7667	-70.6667	infauna	macrofauna	Animalia	Annelida	Polychaeta	Phyllodocida	Glyceridae	Glycera		capitata		GLYCERA CAPITATA		Glycera capitata			1	R.L. Haedrich	BEBC
1400			Continental Slope		1799	1799-1799	1972	8	13	1972-08-13	DOS-4378			39.7667	-70.6667	infauna	macrofauna	Animalia	Annelida	Polychaeta	Eunicida	Lumbrineridae	Lumbrineris		brevipes		LUMBRINERIS BREVIPES		Lumbrineris brevipes			1	R.L. Haedrich	BEBC
1401			Continental Slope		1799	1799-1799	1972	8	13	1972-08-13	DOS-4378			39.7667	-70.6667	infauna	macrofauna	Animalia	Annelida	Polychaeta	Orbiniida	Paraonidae	Aricidea		neosuecica		ARICIDEA NEOSUECIA		Aricidea neosuecica			3	R.L. Haedrich	BEBC
1402			Continental Slope		1799	1799-1799	1972	8	13	1972-08-13	DOS-4378			39.7667	-70.6667	infauna	macrofauna	Animalia	Annelida	Polychaeta	Orbiniida	Paraonidae	Paraonis		gracilis		PARAONIS GRACILIS		Paraonis gracilis			2	R.L. Haedrich	BEBC
1403			Continental Slope		1799	1799-1799	1972	8	13	1972-08-13	DOS-4378			39.7667	-70.6667	infauna	macrofauna	Animalia	Annelida	Polychaeta	Spionida	Spionidae	Spiophanes		kroyeri		SPIOPHANES KROYERI		Spiophanes kroyeri			1	R.L. Haedrich	BEBC
1404			Continental Slope		1799	1799-1799	1972	8	13	1972-08-13	DOS-4378			39.7667	-70.6667	infauna	macrofauna	Animalia	Annelida	Polychaeta	Spionida	Poecilochaetidae	Poecilochaetus		fulgoris		POECILOCHAETUS FULGORIS		Poecilochaetus fulgoris			5	R.L. Haedrich	BEBC
1405			Continental Slope		1799	1799-1799	1972	8	13	1972-08-13	DOS-4378			39.7667	-70.6667	infauna	macrofauna	Animalia	Annelida	Polychaeta	Opheliida	Scalibregmidae	Sclerobregma		branchiata		SCLEROBREGMA BRANCHIATA		Sclerobregma branchiata			1	R.L. Haedrich	BEBC
1406			Continental Slope		1799	1799-1799	1972	8	13	1972-08-13	DOS-4378			39.7667	-70.6667	infauna	macrofauna	Animalia	Annelida	Polychaeta	Opheliida	Opheliidae	Ophelina		abranchiata		AMMOTRYPANE ABRANCHIATA		Ophelina abranchiata			2	R.L. Haedrich	BEBC
1407			Continental Slope		1799	1799-1799	1972	8	13	1972-08-13	DOS-4378			39.7667	-70.6667	infauna	macrofauna	Animalia	Annelida	Polychaeta	Capitellida	Capitellidae	Heteromastus		filiformis		HETEROMASTUS FILIFORMIS		Heteromastus filiformis			1	R.L. Haedrich	BEBC
1408			Continental Slope		1799	1799-1799	1972	8	13	1972-08-13	DOS-4378			39.7667	-70.6667	infauna	macrofauna	Animalia	Annelida	Polychaeta	Sabellida	Sabellidae	Chone		duneri		CHONE DUNERI		Chone duneri			1	R.L. Haedrich	BEBC
1409			Continental Slope		1799	1799-1799	1972	8	13	1972-08-13	DOS-4378			39.7667	-70.6667	infauna	macrofauna	Animalia	Mollusca	Caudofoveata	Chaetodermatida	Chaetodermatidae	Falcidens				FALCIDENS N.SP.		Falcidens			1	R.L. Haedrich	BEBC
1410			Continental Slope		1799	1799-1799	1972	8	13	1972-08-13	DOS-4378			39.7667	-70.6667	infauna	macrofauna	Animalia	Mollusca	Gastropoda	Hypsogastropoda	Eulimidae	Haliella		stenostoma		EULIMA STENOSTOMA		Haliella stenostoma			3	R.L. Haedrich	BEBC
1411			Continental Slope		1799	1799-1799	1972	8	13	1972-08-13	DOS-4378			39.7667	-70.6667	infauna	macrofauna	Animalia	Mollusca	Bivalvia	Nuculoida	Nuculidae	Nucula		CORTICA		NUCULA CORTICA		Nucula CORTICA			6	R.L. Haedrich	BEBC
1412			Continental Slope		1799	1799-1799	1972	8	13	1972-08-13	DOS-4378			39.7667	-70.6667	infauna	macrofauna	Animalia	Mollusca	Bivalvia	Nuculanoida	Yoldiidae	Yoldiella		iris		YOLDIELLA IRIS		Yoldiella iris			1	R.L. Haedrich	BEBC
1413			Continental Slope		1799	1799-1799	1972	8	13	1972-08-13	DOS-4378			39.7667	-70.6667	infauna	macrofauna	Animalia	Mollusca	Bivalvia	Nuculanoida	Malletidae	Pseudomalletia		obtusa		MALLETIA OBTUSA		Pseudomalletia obtusa			1	R.L. Haedrich	BEBC
1414			Continental Slope		1799	1799-1799	1972	8	13	1972-08-13	DOS-4378			39.7667	-70.6667	infauna	macrofauna	Animalia	Mollusca	Bivalvia	Limoidea	Limidae	Limatula		hyalina		LIMATULA HYALINA		Limatula hyalina			1	R.L. Haedrich	BEBC
1415			Continental Slope		1799	1799-1799	1972	8	13	1972-08-13	DOS-4378			39.7667	-70.6667	infauna	macrofauna	Animalia	Mollusca	Bivalvia	Anomalodesmata	Cuspidariidae	Cuspidaria		glacialis		CUSPIDARIA GLACIALIS		Cuspidaria glacialis			2	R.L. Haedrich	BEBC
1416			Continental Slope		1799	1799-1799	1972	8	13	1972-08-13	DOS-4378			39.7667	-70.6667	infauna	macrofauna	Animalia	Arthropoda	Malacostraca	Isopoda						ISOPOD B		Isopoda			1	R.L. Haedrich	BEBC
1417			Continental Slope		1799	1799-1799	1972	8	13	1972-08-13	DOS-4378			39.7667	-70.6667	infauna	macrofauna	Animalia	Arthropoda	Malacostraca	Amphipoda	Corophiidae					COROPHIID		Corophiidae			1	R.L. Haedrich	BEBC
1418			Continental Slope		1799	1799-1799	1972	8	13	1972-08-13	DOS-4378			39.7667	-70.6667	infauna	macrofauna	Animalia	Arthropoda	Malacostraca	Amphipoda	Phoxocephalidae	Harpiniopsis				HARPINIOPSIS SP.		Harpiniopsis			3	R.L. Haedrich	BEBC
1419			Continental Slope		1799	1799-1799	1972	8	13	1972-08-13	DOS-4378			39.7667	-70.6667	infauna	macrofauna	Animalia	Sipuncula								SIPUNCULA C		Sipuncula			2	R.L. Haedrich	BEBC
1420			Continental Slope		1799	1799-1799	1972	8	13	1972-08-13	DOS-4378			39.7667	-70.6667	infauna	macrofauna	Animalia	Chordata	Ascidiacea							ASCIDIACEA A		Ascidiacea			3	R.L. Haedrich	BEBC
1421			Shelf Edge		273	256-273	1972	7	24	1972-07-24	TR-18			40.0667	-70.4833	demersal	megafauna	Animalia	Chordata	Actinopterygii	Gadiformes	Phycidae	Phycis		chesteri		PHYCIS CHESTERI		Phycis chesteri			1	R.L. Haedrich	16SBT
1422			Shelf Edge		273	256-273	1972	7	24	1972-07-24	TR-18			40.0667	-70.4833	demersal	megafauna	Animalia	Chordata	Actinopterygii	Gadiformes	Merlucciidae	Merluccius		albidus		MERLUCCIUS ALBIDUS		Merluccius albidus			1	R.L. Haedrich	16SBT
1423			Shelf Edge		161	121-161	1972	7	25	1972-07-25	TR-20			40.1	-70.4167	demersal	megafauna	Animalia	Chordata	Actinopterygii	Anguilliformes	Ophichthidae	Ophichthus		cruentifer		OMOCHELYS CRUENTIFER		Ophichthus cruentifer			10	R.L. Haedrich	16SBT
1424			Shelf Edge		161	121-161	1972	7	25	1972-07-25	TR-20			40.1	-70.4167	demersal	megafauna	Animalia	Chordata	Actinopterygii	Osmeriformes	Argentinidae	Argentina		striata		ARGENTINA STRIATA		Argentina striata			2	R.L. Haedrich	16SBT
1425			Shelf Edge		161	121-161	1972	7	25	1972-07-25	TR-20			40.1	-70.4167	demersal	megafauna	Animalia	Chordata	Actinopterygii	Lophiiformes	Lophiidae	Lophius		piscatorius		LOPHIUS PISCATORIUS		Lophius piscatorius			2	R.L. Haedrich	16SBT
1426			Shelf Edge		161	121-161	1972	7	25	1972-07-25	TR-20			40.1	-70.4167	demersal	megafauna	Animalia	Chordata	Actinopterygii	Gadiformes	Phycidae	Urophycis		regia		UROPHYCIS REGIUS		Urophycis regia			3	R.L. Haedrich	16SBT
1427			Shelf Edge		161	121-161	1972	7	25	1972-07-25	TR-20			40.1	-70.4167	demersal	megafauna	Animalia	Chordata	Actinopterygii	Ophidiiformes	Ophidiidae	Lepophidium		profundorum		LEPOPHIDIUM CERVINUM		Lepophidium profundorum			59	R.L. Haedrich	16SBT
1428			Shelf Edge		161	121-161	1972	7	25	1972-07-25	TR-20			40.1	-70.4167	demersal	megafauna	Animalia	Chordata	Actinopterygii	Pleuronectiformes	Paralichthyidae	Citharichthys		arctifrons		CITHARICHTHYS ARCTIFRONS		Citharichthys arctifrons			41	R.L. Haedrich	16SBT
1429			Shelf Edge		161	121-161	1972	7	25	1972-07-25	TR-20			40.1	-70.4167	demersal	megafauna	Animalia	Chordata	Actinopterygii	Pleuronectiformes	Paralichthyidae	Hippoglossina		oblonga		PARALICHTHYS OBLONGUS		Hippoglossina oblonga			2	R.L. Haedrich	16SBT
1430			Continental Slope		393	393-393	1972	8	1	1972-08-01	TR-24			39.9667	-70.9833	demersal		Animalia	Chordata	Actinopterygii	Gadiformes	Phycidae	Phycis		chesteri		PHYCIS CHESTERI		Phycis chesteri			1	R.L. Haedrich	16SBT
1431			Continental Slope		393	393-393	1972	8	1	1972-08-01	TR-24			39.9667	-70.9833	demersal		Animalia	Chordata	Actinopterygii	Perciformes	Zoarcidae	Lycenchelys		verrillii		LYCENCHELYS VERRILLI		Lycenchelys verrillii			2	R.L. Haedrich	16SBT
1432			Continental Slope		393	393-393	1972	8	1	1972-08-01	TR-24			39.9667	-70.9833	demersal		Animalia	Chordata	Actinopterygii	Gadiformes	Macrouridae	Nezumia		bairdii		NEZUMIA BAIRDII		Nezumia bairdii			1	R.L. Haedrich	16SBT
1433			Continental Slope		393	393-393	1972	8	1	1972-08-01	TR-24			39.9667	-70.9833	demersal		Animalia	Chordata	Actinopterygii	Pleuronectiformes	Pleuronectidae	Glyptocephalus		cynoglossus		GLYPTOCEPHALUS CYNOGLOSSUS		Glyptocephalus cynoglossus			2	R.L. Haedrich	16SBT
1434			Continental Slope		490	460-490	1972	8	10	1972-08-10	TR-102			39.9667	-70.7167	demersal		Animalia	Chordata	Actinopterygii	Gadiformes	Phycidae	Phycis		chesteri		PHYCIS CHESTERI		Phycis chesteri			8	R.L. Haedrich	16SBT
1435			Continental Slope		490	460-490	1972	8	10	1972-08-10	TR-102			39.9667	-70.7167	demersal		Animalia	Chordata	Actinopterygii	Perciformes	Zoarcidae	Lycenchelys		verrillii		LYCENCHELYS VERRILLI		Lycenchelys verrillii			4	R.L. Haedrich	16SBT
1436			Continental Slope		490	460-490	1972	8	10	1972-08-10	TR-102			39.9667	-70.7167	demersal		Animalia	Chordata	Actinopterygii	Gadiformes	Macrouridae	Nezumia		bairdii		NEZUMIA BAIRDII		Nezumia bairdii			20	R.L. Haedrich	16SBT
1437			Continental Slope		490	460-490	1972	8	10	1972-08-10	TR-102			39.9667	-70.7167	demersal		Animalia	Chordata	Actinopterygii	Pleuronectiformes	Pleuronectidae	Glyptocephalus		cynoglossus		GLYPTOCEPHALUS CYNOGLOSSUS		Glyptocephalus cynoglossus			11	R.L. Haedrich	16SBT
1438			Continental Slope		560	540-560	1972	8	10	1972-08-10	TR-103			39.9167	-70.8167	demersal		Animalia	Chordata	Actinopterygii	Anguilliformes	Synaphobranchidae	Synaphobranchus		kaupii		SYNAPHOBRANCHUS KAUPI		Synaphobranchus kaupii			11	R.L. Haedrich	16SBT
1439			Continental Slope		560	540-560	1972	8	10	1972-08-10	TR-103			39.9167	-70.8167	demersal		Animalia	Chordata	Actinopterygii	Gadiformes	Phycidae	Phycis		chesteri		PHYCIS CHESTERI		Phycis chesteri			27	R.L. Haedrich	16SBT
1440			Continental Slope		560	540-560	1972	8	10	1972-08-10	TR-103			39.9167	-70.8167	demersal		Animalia	Chordata	Actinopterygii	Perciformes	Zoarcidae	Lycenchelys		verrillii		LYCENCHELYS VERRILLI		Lycenchelys verrillii			14	R.L. Haedrich	16SBT
1441			Continental Slope		560	540-560	1972	8	10	1972-08-10	TR-103			39.9167	-70.8167	demersal		Animalia	Chordata	Actinopterygii	Gadiformes	Macrouridae	Coelorinchus		carminatus		COELORHYNCHUS CARMINATUS		Coelorinchus carminatus			2	R.L. Haedrich	16SBT
1442			Continental Slope		560	540-560	1972	8	10	1972-08-10	TR-103			39.9167	-70.8167	demersal		Animalia	Chordata	Actinopterygii	Gadiformes	Macrouridae	Nezumia		bairdii		NEZUMIA BAIRDII		Nezumia bairdii			4	R.L. Haedrich	16SBT
1443			Continental Slope		560	540-560	1972	8	10	1972-08-10	TR-103			39.9167	-70.8167	demersal		Animalia	Chordata	Actinopterygii	Pleuronectiformes	Pleuronectidae	Glyptocephalus		cynoglossus		GLYPTOCEPHALUS CYNOGLOSSUS		Glyptocephalus cynoglossus			2	R.L. Haedrich	16SBT
1444			Continental Slope		670	630-670	1972	8	10	1972-08-10	TR-104			39.9	-70.8833	demersal		Animalia	Chordata	Actinopterygii	Gadiformes	Phycidae	Phycis		chesteri		PHYCIS CHESTERI		Phycis chesteri			1	R.L. Haedrich	16SBT
1445			Continental Slope		670	630-670	1972	8	10	1972-08-10	TR-104			39.9	-70.8833	demersal		Animalia	Chordata	Actinopterygii	Gadiformes	Macrouridae	Nezumia		bairdii		NEZUMIA BAIRDII		Nezumia bairdii			1	R.L. Haedrich	16SBT
1446			Continental Slope		800	780-800	1972	8	11	1972-08-11	TR-107			39.8833	-70.9	demersal		Animalia	Chordata	Actinopterygii	Anguilliformes	Synaphobranchidae	Synaphobranchus		kaupii		SYNAPHOBRANCHUS KAUPI		Synaphobranchus kaupii			13	R.L. Haedrich	16SBT
1447			Continental Slope		800	780-800	1972	8	11	1972-08-11	TR-107			39.8833	-70.9	demersal		Animalia	Chordata	Actinopterygii	Gadiformes	Phycidae	Phycis		chesteri		PHYCIS CHESTERI		Phycis chesteri			1	R.L. Haedrich	16SBT
1448			Continental Slope		800	780-800	1972	8	11	1972-08-11	TR-107			39.8833	-70.9	demersal		Animalia	Chordata	Actinopterygii	Perciformes	Zoarcidae	Lycenchelys		paxillus		LYCENCHELYS PAXILLUS		Lycenchelys paxillus			2	R.L. Haedrich	16SBT
1449			Continental Slope		800	780-800	1972	8	11	1972-08-11	TR-107			39.8833	-70.9	demersal		Animalia	Chordata	Actinopterygii	Gadiformes	Macrouridae	Nezumia		bairdii		NEZUMIA BAIRDII		Nezumia bairdii			2	R.L. Haedrich	16SBT
1450			Continental Slope		800	780-800	1972	8	11	1972-08-11	TR-107			39.8833	-70.9	demersal		Animalia	Chordata	Actinopterygii	Scorpaeniformes	Psychrolutidae	Cottunculus		thomsonii		COTTUNCULUS THOMPSONI		Cottunculus thomsonii			3	R.L. Haedrich	16SBT
1451			Continental Slope		800	780-800	1972	8	11	1972-08-11	TR-107			39.8833	-70.9	demersal		Animalia	Chordata	Actinopterygii	Pleuronectiformes	Pleuronectidae	Glyptocephalus		cynoglossus		GLYPTOCEPHALUS CYNOGLOSSUS		Glyptocephalus cynoglossus			5	R.L. Haedrich	16SBT
1452			Continental Slope		1120	1070-1120	1972	8	11	1972-08-11	TR-108			39.8167	-70.95	demersal		Animalia	Chordata	Actinopterygii	Anguilliformes	Synaphobranchidae	Synaphobranchus		kaupii		SYNAPHOBRANCHUS KAUPI		Synaphobranchus kaupii			1	R.L. Haedrich	16SBT
1453			Continental Slope		1120	1070-1120	1972	8	11	1972-08-11	TR-108			39.8167	-70.95	demersal		Animalia	Chordata	Actinopterygii	Gadiformes	Moridae	Antimora		rostrata		ANTIMORA ROSTRATA		Antimora rostrata			2	R.L. Haedrich	16SBT
1454			Continental Slope		1120	1070-1120	1972	8	11	1972-08-11	TR-108			39.8167	-70.95	demersal		Animalia	Chordata	Actinopterygii	Perciformes	Zoarcidae	Lycenchelys		paxillus		LYCENCHELYS PAXILLUS		Lycenchelys paxillus			1	R.L. Haedrich	16SBT
1455			Continental Slope		1120	1070-1120	1972	8	11	1972-08-11	TR-108			39.8167	-70.95	demersal		Animalia	Chordata	Actinopterygii	Gadiformes	Macrouridae	Nezumia		bairdii		NEZUMIA BAIRDII		Nezumia bairdii			1	R.L. Haedrich	16SBT
1456			Continental Slope		1120	1070-1120	1972	8	11	1972-08-11	TR-108			39.8167	-70.95	demersal		Animalia	Chordata	Actinopterygii	Pleuronectiformes	Pleuronectidae	Glyptocephalus		cynoglossus		GLYPTOCEPHALUS CYNOGLOSSUS		Glyptocephalus cynoglossus			1	R.L. Haedrich	16SBT
1457			Continental Slope		1290	1250-1290	1972	8	11	1972-08-11	TR-109			39.8167	-70.9167	demersal		Animalia	Chordata	Elasmobranchii	Squaliformes	Dalatiidae	Centroscyllium		fabricii		CENTROSCYLLIUM FABRICII		Centroscyllium fabricii			1	R.L. Haedrich	16SBT
1458			Continental Slope		1290	1250-1290	1972	8	11	1972-08-11	TR-109			39.8167	-70.9167	demersal		Animalia	Chordata	Actinopterygii	Notacanthiformes	Halosauridae	Aldrovandia		affinis		ALDROVANDIA AFFINIS		Aldrovandia affinis			1	R.L. Haedrich	16SBT
1459			Continental Slope		1290	1250-1290	1972	8	11	1972-08-11	TR-109			39.8167	-70.9167	demersal		Animalia	Chordata	Actinopterygii	Osmeriformes	Alepocephalidae	Alepocephalus		agassizii		ALEPOCEPHALUS AGASSIZI		Alepocephalus agassizii			2	R.L. Haedrich	16SBT
1460			Continental Slope		1290	1250-1290	1972	8	11	1972-08-11	TR-109			39.8167	-70.9167	demersal		Animalia	Chordata	Actinopterygii	Gadiformes	Moridae	Antimora		rostrata		ANTIMORA ROSTRATA		Antimora rostrata			6	R.L. Haedrich	16SBT
1461			Continental Slope		1290	1250-1290	1972	8	11	1972-08-11	TR-109			39.8167	-70.9167	demersal		Animalia	Chordata	Actinopterygii	Perciformes	Zoarcidae	Lycenchelys		paxillus		LYCENCHELYS PAXILLUS		Lycenchelys paxillus			1	R.L. Haedrich	16SBT
1462			Continental Slope		1290	1250-1290	1972	8	11	1972-08-11	TR-109			39.8167	-70.9167	demersal		Animalia	Chordata	Actinopterygii	Gadiformes	Macrouridae	Nezumia		bairdii		NEZUMIA BAIRDII		Nezumia bairdii			11	R.L. Haedrich	16SBT
1463			Continental Slope		445	430-445	1972	8	12	1972-08-12	TR-110			39.95	-70.7167	demersal		Animalia	Chordata	Actinopterygii	Perciformes	Zoarcidae	Lycenchelys		verrillii		LYCENCHELYS VERRILLI		Lycenchelys verrillii			3	R.L. Haedrich	16SBT
1464			Shelf Edge		290	275-290	1972	8	12	1972-08-12	TR-111			40	-70.7833	demersal	megafauna	Animalia	Chordata	Myxini	Myxiniformes	Myxinidae	Myxine		glutinosa		MYXINE GLUTINOSA		Myxine glutinosa			15	R.L. Haedrich	16SBT
1465			Shelf Edge		290	275-290	1972	8	12	1972-08-12	TR-111			40	-70.7833	demersal	megafauna	Animalia	Chordata	Actinopterygii	Aulopiformes	Chlorophthalmidae	Chlorophthalmus		agassizi		CHLOROPHTHALMUS AGASSIZI		Chlorophthalmus agassizi			4	R.L. Haedrich	16SBT
1466			Shelf Edge		290	275-290	1972	8	12	1972-08-12	TR-111			40	-70.7833	demersal	megafauna	Animalia	Chordata	Actinopterygii	Gadiformes	Phycidae	Phycis		chesteri		PHYCIS CHESTERI		Phycis chesteri			11	R.L. Haedrich	16SBT
1467			Shelf Edge		290	275-290	1972	8	12	1972-08-12	TR-111			40	-70.7833	demersal	megafauna	Animalia	Chordata	Actinopterygii	Gadiformes	Merlucciidae	Merluccius		albidus		MERLUCCIUS ALBIDUS		Merluccius albidus			7	R.L. Haedrich	16SBT
1468			Shelf Edge		290	275-290	1972	8	12	1972-08-12	TR-111			40	-70.7833	demersal	megafauna	Animalia	Chordata	Actinopterygii	Gadiformes	Macrouridae	Coelorinchus		carminatus		COELORHYNCHUS CARMINATUS		Coelorinchus carminatus			3	R.L. Haedrich	16SBT
1469			Shelf Edge		290	275-290	1972	8	12	1972-08-12	TR-111			40	-70.7833	demersal	megafauna	Animalia	Chordata	Actinopterygii	Scorpaeniformes	Sebastidae	Helicolenus		dactylopterus		HELICOLENUS DACTYLOPTERUS		Helicolenus dactylopterus			19	R.L. Haedrich	16SBT
1470			Shelf Edge		290	275-290	1972	8	12	1972-08-12	TR-111			40	-70.7833	demersal	megafauna	Animalia	Chordata	Actinopterygii	Pleuronectiformes	Bothidae	Monolene		sessilicauda		MONOLENE SESSILICAUDA		Monolene sessilicauda			1	R.L. Haedrich	16SBT
1471			Shelf Edge		290	275-290	1972	8	12	1972-08-12	TR-111			40	-70.7833	demersal	megafauna	Animalia	Chordata	Actinopterygii	Pleuronectiformes	Pleuronectidae	Glyptocephalus		cynoglossus		GLYPTOCEPHALUS CYNOGLOSSUS		Glyptocephalus cynoglossus			1	R.L. Haedrich	16SBT
1472			Shelf Edge		190	190-190	1972	8	12	1972-08-12	TR-112			40.05	-70.8167	demersal	megafauna	Animalia	Chordata	Actinopterygii	Aulopiformes	Chlorophthalmidae	Chlorophthalmus		agassizi		CHLOROPHTHALMUS AGASSIZI		Chlorophthalmus agassizi			3	R.L. Haedrich	16SBT
1473			Shelf Edge		190	190-190	1972	8	12	1972-08-12	TR-112			40.05	-70.8167	demersal	megafauna	Animalia	Chordata	Actinopterygii	Lophiiformes	Lophiidae	Lophius		piscatorius		LOPHIUS PISCATORIUS		Lophius piscatorius			1	R.L. Haedrich	16SBT
1474			Shelf Edge		190	190-190	1972	8	12	1972-08-12	TR-112			40.05	-70.8167	demersal	megafauna	Animalia	Chordata	Actinopterygii	Gadiformes	Phycidae	Phycis		chesteri		PHYCIS CHESTERI		Phycis chesteri			2	R.L. Haedrich	16SBT
1475			Shelf Edge		190	190-190	1972	8	12	1972-08-12	TR-112			40.05	-70.8167	demersal	megafauna	Animalia	Chordata	Actinopterygii	Gadiformes	Phycidae	Urophycis		regia		UROPHYCIS REGIUS		Urophycis regia			2	R.L. Haedrich	16SBT
1476			Shelf Edge		190	190-190	1972	8	12	1972-08-12	TR-112			40.05	-70.8167	demersal	megafauna	Animalia	Chordata	Actinopterygii	Gadiformes	Merlucciidae	Merluccius		albidus		MERLUCCIUS ALBIDUS		Merluccius albidus			34	R.L. Haedrich	16SBT
1477			Shelf Edge		190	190-190	1972	8	12	1972-08-12	TR-112			40.05	-70.8167	demersal	megafauna	Animalia	Chordata	Actinopterygii	Ophidiiformes	Ophidiidae	Lepophidium		profundorum		LEPOPHIDIUM CERVINUM		Lepophidium profundorum			9	R.L. Haedrich	16SBT
1478			Shelf Edge		190	190-190	1972	8	12	1972-08-12	TR-112			40.05	-70.8167	demersal	megafauna	Animalia	Chordata	Actinopterygii	Scorpaeniformes	Sebastidae	Helicolenus		dactylopterus		HELICOLENUS DACTYLOPTERUS		Helicolenus dactylopterus			20	R.L. Haedrich	16SBT
1479			Shelf Edge		190	190-190	1972	8	12	1972-08-12	TR-112			40.05	-70.8167	demersal	megafauna	Animalia	Chordata	Actinopterygii	Pleuronectiformes	Paralichthyidae	Citharichthys		arctifrons		CITHARICHTHYS ARCTIFRONS		Citharichthys arctifrons			99	R.L. Haedrich	16SBT
1480			Continental Slope		680	625-680	1972	8	12	1972-08-12	TR-113			39.8833	-70.7333	demersal		Animalia	Chordata	Actinopterygii	Anguilliformes	Synaphobranchidae	Synaphobranchus		kaupii		SYNAPHOBRANCHUS KAUPI		Synaphobranchus kaupii			82	R.L. Haedrich	16SBT
1481			Continental Slope		680	625-680	1972	8	12	1972-08-12	TR-113			39.8833	-70.7333	demersal		Animalia	Chordata	Actinopterygii	Gadiformes	Phycidae	Phycis		chesteri		PHYCIS CHESTERI		Phycis chesteri			2	R.L. Haedrich	16SBT
1482			Continental Slope		680	625-680	1972	8	12	1972-08-12	TR-113			39.8833	-70.7333	demersal		Animalia	Chordata	Actinopterygii	Perciformes	Zoarcidae	Lycenchelys		paxillus		LYCENCHELYS PAXILLUS		Lycenchelys paxillus			1	R.L. Haedrich	16SBT
1483			Continental Slope		680	625-680	1972	8	12	1972-08-12	TR-113			39.8833	-70.7333	demersal		Animalia	Chordata	Actinopterygii	Perciformes	Zoarcidae	Lycenchelys		verrillii		LYCENCHELYS VERRILLI		Lycenchelys verrillii			8	R.L. Haedrich	16SBT
1484			Continental Slope		680	625-680	1972	8	12	1972-08-12	TR-113			39.8833	-70.7333	demersal		Animalia	Chordata	Actinopterygii	Gadiformes	Macrouridae	Nezumia		bairdii		NEZUMIA BAIRDII		Nezumia bairdii			8	R.L. Haedrich	16SBT
1485			Continental Slope		680	625-680	1972	8	12	1972-08-12	TR-113			39.8833	-70.7333	demersal		Animalia	Chordata	Actinopterygii	Pleuronectiformes	Pleuronectidae	Glyptocephalus		cynoglossus		GLYPTOCEPHALUS CYNOGLOSSUS		Glyptocephalus cynoglossus			2	R.L. Haedrich	16SBT
1486			Continental Slope		940	925-940	1972	8	12	1972-08-12	TR-114			39.85	-70.75	demersal		Animalia	Chordata	Actinopterygii	Anguilliformes	Synaphobranchidae	Synaphobranchus		kaupii		SYNAPHOBRANCHUS KAUPI		Synaphobranchus kaupii			3	R.L. Haedrich	16SBT
1487	Valentine etal 1980	Oceanographer Canyon	Canyon	direct observations in submersible; video; photographs	1860	113-1860	1967-1978							40.25	-68.0833	Epibenthic	Megafauna	Animalia	Chordata	Myxini	Myxiniformes	Myxinidae	Myxine		glutinosa		Myxine glutinosa	Linnaeus, 1758	Myxine glutinosa		Atlantic Hagfish		Literature
1488	Valentine etal 1980	Oceanographer Canyon	Canyon	direct observations in submersible; video; photographs	1860	113-1860	1967-1978							40.25	-68.0833	Epibenthic	Megafauna	Animalia	Chordata	Actinopterygii	Gadiformes	Macrouridae	Nezumia		bairdii		Nezumia bairdi	(Goode & Bean, 1877)	Nezumia bairdii	Macrourus bairdii	Marlin-Spike		Literature
1489	Valentine etal 1980	Oceanographer Canyon	Canyon	direct observations in submersible; video; photographs	1860	113-1860	1967-1978							40.25	-68.0833	Epibenthic	Megafauna	Animalia	Annelida	Polychaeta	Eunicida	Onuphidae	Nothria		conchylega		Nothria conchylega	Audouin and Milne-Edwards, 1833	Nothria conchylega	Onuphis conchylega			Literature
1490	Valentine etal 1980	Oceanographer Canyon	Canyon	direct observations in submersible; video; photographs	1860	113-1860	1967-1978							40.25	-68.0833	Epibenthic	Megafauna	Animalia	Echinodermata	Ophiuroidea	Ophiurida	Ophiolepididae	Ophiomusium		lymani		Ophiomusium lymani	Wyville Thompson, 1873	Ophiomusium lymani				Literature
1491	Valentine etal 1980	Oceanographer Canyon	Canyon	direct observations in submersible; video; photographs	1860	113-1860	1967-1978							40.25	-68.0833	Epibenthic	Megafauna	Animalia	Arthropoda	Malacostraca	Decapoda	Pandalidae					Pandalidae f.		Pandalidae				Literature
1492	Valentine etal 1980	Oceanographer Canyon	Canyon	direct observations in submersible; video; photographs	1860	113-1860	1967-1978							40.25	-68.0833	Epibenthic	Megafauna	Animalia	Cnidaria	Anthozoa	Alcyonacea	Plexauridae	Paramuricea		borealis		Paramuricea borealis		Paramuricea borealis				Literature
1493	Valentine etal 1980	Oceanographer Canyon	Canyon	direct observations in submersible; video; photographs	1860	113-1860	1967-1978							40.25	-68.0833	Epibenthic	Megafauna	Animalia	Echinodermata	Echinoidea	Echinothuroida	Echinothuridae	Phormosoma		placenta		Phormosoma placenta		Phormosoma placenta				Literature
1494	Valentine etal 1980	Oceanographer Canyon	Canyon	direct observations in submersible; video; photographs	1860	113-1860	1967-1978							40.25	-68.0833	Epibenthic	Megafauna	Animalia	Cnidaria	Anthozoa	Alcyonacea	Primnoidae	Primnoa		resedaeformis		Primnoa resedaeformis	(Gunnerus, 1763)	Primnoa resedaeformis	Prymnoa lepadifera			Literature
1495	Valentine etal 1980	Oceanographer Canyon	Canyon	direct observations in submersible; video; photographs	1860	113-1860	1967-1978							40.25	-68.0833	Epibenthic	Megafauna	Animalia	Chordata	Actinopterygii	Scorpaeniformes	Sebastidae	Sebastes		marinus		Sebastes marinus	(Linnaeus, 1758)	Sebastes marinus	Probably junior synonym of S. norvegicus	ocean perch		Literature
1496	Valentine etal 1980	Oceanographer Canyon	Canyon	direct observations in submersible; video; photographs	1860	113-1860	1967-1978							40.25	-68.0833	Epibenthic	Megafauna	Animalia	Chordata	Elasmobranchii	Squaliformes	Squalidae	Squalus		acanthias		Squalus acanthias	Linnaeus, 1758	Squalus acanthias	Acanthias suckleyi (Girard, 1855), Koinga kirki Phillipps, 1931, Spinax suckleyi Girard, 1855, Squalus fernandinus Molina, 1782, Squalus suckleyi (Girard, 1855)	Spiny Dogfish		Literature
1497	Valentine etal 1980	Oceanographer Canyon	Canyon	direct observations in submersible; video; photographs	1860	113-1860	1967-1978							40.25	-68.0833	Epibenthic	Megafauna	Animalia	Chordata	Actinopterygii	Anguilliformes	Synaphobranchidae	Synaphobranchus		kaupii		Synaphobranchus kaupi	Johnson, 1862	Synaphobranchus kaupii		slatjaw cutthroat eel		Literature
1498	Valentine etal 1980	Oceanographer Canyon	Canyon	direct observations in submersible; video; photographs	1860	113-1860	1967-1978							40.25	-68.0833	Epibenthic	Megafauna	Animalia	Cnidaria	Anthozoa	Ceriantharia	Cerianthidae	Cerianthus		borealis		Cerianthus borealis	Verrill, 1873	Cerianthus borealis				Literature
1499	Valentine etal 1980	Oceanographer Canyon	Canyon	direct observations in submersible; video; photographs	1860	113-1860	1967-1978							40.25	-68.0833	Epibenthic	Megafauna	Animalia	Chordata	Actinopterygii	Lophiiformes	Lophiidae	Lophius		americanus		Lophius americanus	Valenciennes, 1837	Lophius americanus	Lophius piscatorius?	Monkfish		Literature
1500	Valentine etal 1980	Oceanographer Canyon	Canyon	direct observations in submersible; video; photographs	1860	113-1860	1967-1978							40.25	-68.0833	Epibenthic	Megafauna	Animalia	Chordata	Actinopterygii	Gadiformes	Merlucciidae	Merluccius		bilinearis		Merluccius bilinearis	(Mitchill, 1814)	Merluccius bilinearis		Silver Hake		Literature
1501	Valentine etal 1980	Oceanographer Canyon	Canyon	direct observations in submersible; video; photographs	1860	113-1860	1967-1978							40.25	-68.0833	Epibenthic	Megafauna	Animalia	Chordata	Actinopterygii	Gadiformes	Phycidae	Phycis		chesteri		Phycis chesteri	(Goode and Bean, 1878)	Phycis chesteri	(senior syn. of Urophycis chesteri)	longfin hake		Literature
1502	Valentine etal 1980	Oceanographer Canyon	Canyon	direct observations in submersible; video; photographs	1860	113-1860	1967-1978							40.25	-68.0833	Epibenthic	Megafauna	Animalia	Chordata	Actinopterygii	Gadiformes	Phycidae	Urophycis		chuss		Urophycis chuss	(Walbaum, 1792)	Urophycis chuss		Red Hake, Squirrel hake		Literature
1503	Valentine etal 1980	Oceanographer Canyon	Canyon	direct observations in submersible; video; photographs	1860	113-1860	1967-1978							40.25	-68.0833	Epibenthic	Megafauna	Animalia	Chordata	Actinopterygii	Pleuronectiformes	Paralichthyidae	Hippoglossina		oblonga		Hippoglossina oblonga	(Mitchill, 1815)	Hippoglossina oblonga	Paralichthys oblongus (Mitchill, 1815), Pleuronectes oblongus Mitchill, 1815	Fourspot Flounder		Literature
1504	Valentine etal 1980	Oceanographer Canyon	Canyon	direct observations in submersible; video; photographs	1860	113-1860	1967-1978							40.25	-68.0833	Epibenthic	Megafauna	Animalia	Arthropoda	Malacostraca	Decapoda	Nephropidae	Homarus		americanus		Homarus americanus	H. Milne-Edwards, 1837	Homarus americanus				Literature
1505	Valentine etal 1980	Oceanographer Canyon	Canyon	direct observations in submersible; video; photographs	1860	113-1860	1967-1978							40.25	-68.0833	Epibenthic	Megafauna	Animalia	Chordata	Actinopterygii	Perciformes	Malacanthidae	Lopholatilus		chamaeleonticeps		Lopholatilus chamaeleonticeps	Goode & Bean, 1879	Lopholatilus chamaeleonticeps		tilefish		Literature
1506	Valentine etal 1980	Oceanographer Canyon	Canyon	direct observations in submersible; video; photographs	1860	113-1860	1967-1978							40.25	-68.0833	Epibenthic	Megafauna	Animalia	Chordata	Actinopterygii	Perciformes	Zoarcidae	Zoarces		americanus		Macrozoarces americanus	(Bloch & Schneider, 1801)	Zoarces americanus		Ocean Pout		Literature
1507	Williams 1988	Veatch Canyon	Canyon		337	183-337	1984				JSL II 911			40.0465	-70.1992			Animalia	Arthropoda	Malacostraca	Euphausiacea	Euphausiidae	Meganyctiphanes		norvegica		Meganyctiphanes norvegica	(M. Sars, 1857)	Meganyctiphanes norvegica		Horned krill		Literature
1508	Williams 1988	Veatch Canyon	Canyon		327	213-327	1984				JSL II 912			40.0538	-70.2002			Animalia	Arthropoda	Malacostraca	Euphausiacea	Euphausiidae	Meganyctiphanes		norvegica		Meganyctiphanes norvegica		Meganyctiphanes norvegica				Literature
1509	Williams 1988	Veatch Canyon	Canyon		337	183-337	1984				JSL II 911			40.0465	-70.1992			Animalia	Arthropoda	Malacostraca	Decapoda	Galatheidae	Munida		forceps		Munida forceps		Munida forceps				Literature
1510	Williams 1988	Veatch Canyon	Canyon		126	123-126	1981				JSL I 1075			40.05	-69.7569			Animalia	Arthropoda	Malacostraca	Decapoda	Calappidae	Acanthocarpus		alexandri		Acanthocarpus alexandri		Acanthocarpus alexandri		Gladiator box crab		Literature
1511	Williams 1988	Veatch Canyon	Canyon		304	243-304	1984				JSL II 901			40.0215	-70.8438			Animalia	Arthropoda	Malacostraca	Decapoda	Alpheidae	Alpheus		amblyonyx		Alpheus amblyonyx		Alpheus amblyonyx				Literature
1512	Williams 1988	Veatch Canyon	Canyon		304	243-304	1984				JSL II 901			40.0152	-70.8465			Animalia	Arthropoda	Malacostraca	Decapoda	Alpheidae	Alpheus		amblyonyx		Alpheus amblyonyx		Alpheus amblyonyx				Literature
1513	Williams 1988	Veatch Canyon	Canyon		304	243-304	1984				JSL II 901			40.0215	-70.8438			Animalia	Arthropoda	Malacostraca	Decapoda	Galatheidae	Munida		iris		Munida iris iris		Munida iris				Literature
1514	Williams 1988	Veatch Canyon	Canyon		244	213-244	1981				JSL I 1076			39.9975	-69.5833			Animalia	Arthropoda	Malacostraca	Decapoda	Pseudorhombilidae	Chacellus		filiformis		Chacellus filiformis		Chacellus filiformis				Literature
1515	Williams 1988	Veatch Canyon	Canyon		195	181-195	1984				JSL II 909			40.0493	-70.3473			Animalia	Arthropoda	Malacostraca	Decapoda	Pseudorhombilidae	Chacellus		filiformis		Chacellus filiformis		Chacellus filiformis				Literature
1516	Williams 1988	Veatch Canyon	Canyon		244	213-244	1981				JSL I 1076			39.9975	-69.5833			Animalia	Arthropoda	Malacostraca	Decapoda	Galatheidae	Munida		iris		Munida iris iris		Munida iris				Literature
1517	Williams 1988	Veatch Canyon	Canyon		244	213-244	1981				JSL I 1076			39.9975	-69.5833			Animalia	Arthropoda	Malacostraca	Decapoda	Galatheidae	Munida		forceps		Munida forceps		Munida forceps				Literature
1518	Williams 1988	Veatch Canyon	Canyon		126	124-126	1981				JSL I 1074			40.0556	-69.7564			Animalia	Arthropoda	Malacostraca	Decapoda	Galatheidae	Munida		iris		Munida iris iris		Munida iris				Literature
1519	Williams 1988	Veatch Canyon	Canyon		126	124-126	1981				JSL I 1074			40.0556	-69.7564			Animalia	Arthropoda	Malacostraca	Decapoda	Paguridae	Pagurus		politus		Pagurus politus	(Smith, 1882)	Pagurus politus				Literature
1520	Williams 1988	Veatch Canyon	Canyon		209	193-209	1984				JSL II 902			40.054	-71.0835			Animalia	Arthropoda	Malacostraca	Decapoda	Galatheidae	Munida		forceps		Munida forceps		Munida forceps				Literature
1521	Williams 1988	Veatch Canyon	Canyon		104	103-104	1984				JSL II 910			40.2122	-70.3295			Animalia	Arthropoda	Malacostraca	Decapoda	Galatheidae	Munida		forceps		Munida forceps		Munida forceps				Literature
1522	Williams 1988	Veatch Canyon	Canyon		104	103-104	1984				JSL II 910			40.2085	-70.337			Animalia	Arthropoda	Malacostraca	Decapoda	Galatheidae	Munida		forceps		Munida forceps		Munida forceps				Literature
1523	Williams 1988	Lydonia Canyon	Canyon		906		1982				Alvin 1270			40.3615	-67.6662			Animalia	Arthropoda	Malacostraca	Decapoda	Pandalidae	Atlantopandalus		propinqvus		Atlantopandalus propinqvus	(G. O. Sars, 1870)	Atlantopandalus propinqvus	Pandalus propinquus according to Brunel et al., 1998			Literature
1524	Williams 1988	Lydonia Canyon	Canyon		178		1981							40.4542	-67.705			Animalia	Arthropoda	Malacostraca	Decapoda	Galatheidae	Munida		forceps		Munida forceps		Munida forceps				Literature
1525	Williams 1988	Lydonia Canyon	Canyon		790	700-790	1982				Gyre			40.35	-67.6833			Animalia	Arthropoda	Malacostraca	Decapoda	Galatheidae	Munida		valida		Munida valida	Smith, 1883	Munida valida				Literature
1526	Williams 1988	Lydonia Canyon	Canyon		906		1982				Alvin 1270			40.3615	-67.6662			Animalia	Arthropoda	Malacostraca	Decapoda	Galatheidae	Munidopsis		transtridens		Munidopsis transtridens		Munidopsis transtridens				Literature
1527	Williams 1988	Lydonia Canyon	Canyon		462		1982				Alvin 1269			40.3667	-67.6833			Animalia	Arthropoda	Malacostraca	Decapoda	Paguridae	Pagurus		politus		Pagurus politus	(Smith, 1882)	Pagurus politus				Literature
1528	Williams 1988	Oceanographer Canyon	Canyon		680	415-680	1979				Eastward 35982			42.395	-68.13			Animalia	Arthropoda	Malacostraca	Decapoda	Pandalidae	Atlantopandalus		propinqvus		Atlantopandalus propinqvus	(G. O. Sars, 1870)	Atlantopandalus propinqvus	Pandalus propinquus according to Brunel et al., 1998			Literature
1529	Williams 1988	Oceanographer Canyon	Canyon		1424	660-1424	1979				Eastward 35991			40.2717	-68.12			Animalia	Arthropoda	Malacostraca	Decapoda	Crangonidae	Metacrangon		jacquetii		Metacrangon jacqueti	(A. Milne-Edwards, 1881)	Metacrangon jacquetii				Literature
1553			NE Channel		250		1991					MCZ 145258		42.2333	-67.4167			Animalia	Chordata	Actinopterygii	Beryciformes	Diretmidae	Diretmichthys		parini		Diretmichthys parini		Diretmichthys parini				Museum of Comparative Zoology Harvard University
1557		Continental Slope	Continental Slope		250		1977			1977-04-30		MCZ 145787	MOC10-038,3	39.4167	-69.5167			Animalia	Chordata	Actinopterygii	Stephanoberyciformes	Melamphaidae	Poromitra		capito		Poromitra capito		Poromitra capito			2	Museum of Comparative Zoology Harvard University
1560		Continental Slope	Continental Slope		250		1977			1977-04-30		MCZ 147374	MOC10-038,3	39.4167	-69.5167			Animalia	Chordata	Actinopterygii	Anguilliformes	Nemichthyidae	Nemichthys		scolopaceus		Nemichthys scolopaceus		Nemichthys scolopaceus			2	Museum of Comparative Zoology Harvard University
1561		Continental Slope	Continental Slope		250		1977			1977-04-30		MCZ 152878	MOC10-038,3	39.4167	-69.5167			Animalia	Chordata	Actinopterygii	Anguilliformes	Congridae	Conger		oceanicus		Conger oceanicus		Conger oceanicus			5	Museum of Comparative Zoology Harvard University
1562			Continental Rise		250		1977			1977-04-30		MCZ 152878		39.4167	-69.5167			Animalia	Chordata	Actinopterygii	Anguilliformes	Congridae	Conger		oceanicus		Conger oceanicus		Conger oceanicus				Museum of Comparative Zoology Harvard University
1578		Continental Slope	Continental Slope		250		1977			1977-04-30		MCZ 65369	MOC10-038,3	39.4167	-69.5167			Animalia	Chordata	Actinopterygii	Anguilliformes	Nettastomatidae	Saurenchelys		cognita		Saurenchelys cognita		Saurenchelys cognita			2	Museum of Comparative Zoology Harvard University
1582	Watanabe et al. 2009	NE Channel	NE Channel	submersible photographs	850	500-900	2006			2006-07-22	NEC4B			41.9706	-65.642	Epibenthic	Megafauna	Animalia	Cnidaria	Anthozoa	Alcyonacea	Primnoidae	Primnoa		resedaeformis		Primnoa resedaeformis		Primnoa resedaeformis				Literature
1583	Buhl-Mortensen and Mortensen 2005	Continental shelf edge in DC	Shelf Edge	ROV	498		2001							42.0472	-65.5742	Epibenthic	Megafauna	Animalia	Cnidaria	Anthozoa	Alcyonacea	Primnoidae	Primnoa		resedaeformis		Primnoa resedaefomis		Primnoa resedaeformis				Literature
1584	Buhl-Mortensen and Mortensen 2005	Continental shelf edge in DC	Shelf Edge	ROV	446		2001							41.9973	-65.648	Epibenthic	Megafauna	Animalia	Cnidaria	Anthozoa	Alcyonacea	Primnoidae	Primnoa		resedaeformis		Primnoa resedaefomis		Primnoa resedaeformis				Literature
1585	Buhl-Mortensen and Mortensen 2005	NE Channel	NE Channel	bottom trawl	400		2001							42.0088	-65.6948	Epibenthic	Megafauna	Animalia	Cnidaria	Anthozoa	Alcyonacea	Primnoidae	Primnoa		resedaeformis		Primnoa resedaefomis		Primnoa resedaeformis				Literature
1586	Buhl-Mortensen and Mortensen 2005	Continental shelf edge in DC	Shelf Edge	bottom trawl	277		2002							42.0567	-65.6353	Epibenthic	Megafauna	Animalia	Cnidaria	Anthozoa	Alcyonacea	Primnoidae	Primnoa		resedaeformis		Primnoa resedaefomis		Primnoa resedaeformis				Literature
1587	Buhl-Mortensen and Mortensen 2005	Continental shelf edge in DC	Shelf Edge	bottom trawl	246		2002							41.9332	-65.725	Epibenthic	Megafauna	Animalia	Cnidaria	Anthozoa	Alcyonacea	Primnoidae	Primnoa		resedaeformis		Primnoa resedaefomis		Primnoa resedaeformis				Literature
1588	Buhl-Mortensen and Mortensen 2005	Continental shelf edge in DC	Shelf Edge	bottom trawl	246		2002							41.9332	-65.725	Epibenthic	Megafauna	Animalia	Cnidaria	Anthozoa	Alcyonacea	Primnoidae	Primnoa		resedaeformis		Primnoa resedaefomis		Primnoa resedaeformis				Literature
1589	Buhl-Mortensen and Mortensen 2005	Continental shelf edge in DC	Shelf Edge		498	246-498								42.0088	-65.6948	Epibiont of Paragorgia		Animalia	Cnidaria	Hydrozoa	Leptothecata	Lafoeidae	Acryptolaria		conferta		Acryptolaria conferta		Acryptolaria conferta				Literature
1590	Buhl-Mortensen and Mortensen 2005	Continental shelf edge in DC	Shelf Edge		498	246-498								42.0088	-65.6948	Epibiont of Paragorgia		Animalia	Cnidaria	Anthozoa	Actiniaria						Actinaria sp.		Actiniaria				Literature
1591	Buhl-Mortensen and Mortensen 2005	Continental shelf edge in DC	Shelf Edge		498	246-498								42.0088	-65.6948	Epibiont of Paragorgia		Animalia	Annelida	Polychaeta	Phyllodocida	Polynoidae	Arctonoe				Arctone sp.		Arctonoe				Literature
1592		Shelf/Slope Break	Shelf Edge		128		1998			1998-02-23		MCZ 155889		40.4833	-67.8			Animalia	Chordata	Actinopterygii	Scorpaeniformes	Peristediidae	Peristedion		thompsoni		Peristedion thompsoni		Peristedion thompsoni				Museum of Comparative Zoology Harvard University
1594		Continental Slope	Continental Slope		208		1998			1998-03-24		MCZ 153864		40.1167	-68.6833			Animalia	Chordata	Actinopterygii	Gadiformes	Macrouridae	Malacocephalus		occidentalis		Malacocephalus occidentalis		Malacocephalus occidentalis				Museum of Comparative Zoology Harvard University
1595		Continental Slope	Continental Slope		210		1967			1967-08-24		MCZ 73368		40.0667	-67.2167			Animalia	Chordata	Actinopterygii	Anguilliformes	Synaphobranchidae	Dysommina		proboscideus		Leptocephalus proboscideus		Dysommina proboscideus				Museum of Comparative Zoology Harvard University
1596		Continental Slope	Continental Slope		210		1968			1968-10-30		MCZ 92117		40.1167	-68.6167			Animalia	Chordata	Actinopterygii	Perciformes	Ariommatidae	Ariomma		melanum		Ariomma melanum		Ariomma melanum				Museum of Comparative Zoology Harvard University
1599		NE Channel	NE Channel		221		1992			1992-04-07		MCZ 99597		42.45	-68.4167			Animalia	Chordata	Actinopterygii	Perciformes	Zoarcidae	Lycenchelys		verrillii		Lycenchelys verrilli		Lycenchelys verrillii				Museum of Comparative Zoology Harvard University
1600		NE Channel	NE Channel		225		1994			1994-04-11		MCZ 109953		42.1667	-68.1			Animalia	Chordata	Actinopterygii	Scorpaeniformes	Cottidae	Artediellus		atlanticus		Artediellus atlanticus		Artediellus atlanticus				Museum of Comparative Zoology Harvard University
1601		NE Channel	NE Channel		226		1992			1992-10-12		MCZ 155907		42.2833	-66.2167			Animalia	Chordata	Actinopterygii	Scorpaeniformes	Cottidae	Triglops		murrayi		Triglops murrayi		Triglops murrayi				Museum of Comparative Zoology Harvard University
1602		NE Channel	NE Channel		226		1992			1992-10-12		MCZ 155910		42.2833	-66.2167			Animalia	Chordata	Actinopterygii	Scorpaeniformes	Agonidae	Aspidophoroides		monopterygius		Aspidophoroides monopterygius		Aspidophoroides monopterygius				Museum of Comparative Zoology Harvard University
1603		Continental Slope	Continental Slope		230		2002			2002-07-23		MCZ 161493	DL02-06:024	40.25	-67.1667			Animalia	Chordata	Actinopterygii	Cetomimiformes	Cetomimidae	Gyrinomimus		bruuni		Gyrinomimus bruuni Group		Gyrinomimus bruuni			2	Museum of Comparative Zoology Harvard University
1604		Continental Slope	Continental Slope		230		2002			2002-07-23		MCZ 161496	DL02-06:024	40.25	-67.1667			Animalia	Chordata	Actinopterygii	Lophiiformes	Oneirodidae	Pentherichthys		atratus		Pentherichthys atratus		Pentherichthys atratus			2	Museum of Comparative Zoology Harvard University
1605		Continental Slope	Continental Slope		230		2002			2002-07-23		MCZ 161504	DL02-06:024	40.25	-67.1667			Animalia	Chordata	Actinopterygii	Lophiiformes	Oneirodidae	Spiniphryne		gladisfenae		Spiniphryne gladisfenae		Spiniphryne gladisfenae			2	Museum of Comparative Zoology Harvard University
1606		Continental Slope	Continental Slope		230		2002			2002-07-23		MCZ 161532	DL02-06:024	40.25	-67.1667			Animalia	Chordata	Actinopterygii	Cetomimiformes	Rondeletiidae	Rondeletia		loricata		Rondeletia loricata		Rondeletia loricata			2	Museum of Comparative Zoology Harvard University
1607		Continental Slope	Continental Slope		230		2002			2002-07-23		MCZ 161543	DL02-06:024	40.25	-67.1667			Animalia	Chordata	Actinopterygii	Saccopharyngiformes	Saccopharyngidae	Saccopharynx		ampullaceus		Saccopharynx ampullaceus		Saccopharynx ampullaceus			2	Museum of Comparative Zoology Harvard University
1608		Continental Slope	Continental Slope		230		2002			2002-07-23		MCZ 161550	DL02-06:024	40.25	-67.1667			Animalia	Chordata	Actinopterygii	Myctophiformes	Myctophidae	Taaningichthys		minimus		Taaningichthys minimus		Taaningichthys minimus			2	Museum of Comparative Zoology Harvard University
1609		Continental Slope	Continental Slope		230		2002			2002-07-23		MCZ 161657	DL02-06:024	40.25	-67.1667			Animalia	Chordata	Actinopterygii	Aulopiformes	Notosudidae	Scopelosaurus		mauli		Scopelosaurus mauli		Scopelosaurus mauli			2	Museum of Comparative Zoology Harvard University
1610		Continental Slope	Continental Slope		230		2002			2002-07-30		MCZ 161671	DL02-06:049	40.5667	-67.0167			Animalia	Chordata	Actinopterygii	Perciformes	Bramidae	Taractes		asper		Taractes asper		Taractes asper			2	Museum of Comparative Zoology Harvard University
1611		Continental Slope	Continental Slope		230		2002			2002-07-23		MCZ 161776	DL02-06:024	40.25	-67.1667			Animalia	Chordata	Actinopterygii	Zeiformes	Zeidae	Zenopsis		conchifer		Zenopsis conchifera		Zenopsis conchifer			2	Museum of Comparative Zoology Harvard University
1612		Continental Slope	Continental Slope		230		2002			2002-07-30		MCZ 161837	DL02-06:049	40.5667	-67.0167			Animalia	Chordata	Actinopterygii	Aulopiformes	Paralepididae	Arctozenus		risso		Arctozenus rissoi		Arctozenus risso			3	Museum of Comparative Zoology Harvard University
1613		Continental Slope	Continental Slope		230		2002			2002-07-23		MCZ 161847	DL02-06:024	40.25	-67.1667			Animalia	Chordata	Actinopterygii	Aulopiformes	Chlorophthalmidae	Chlorophthalmus		agassizi		Chlorophthalmus agassizi		Chlorophthalmus agassizi			6	Museum of Comparative Zoology Harvard University
1614		Continental Slope	Continental Slope		230		2002			2002-07-23		MCZ 161863	DL02-06:024	40.25	-67.1667			Animalia	Chordata	Actinopterygii	Anguilliformes	Congridae	Conger		oceanicus		Conger oceanicus		Conger oceanicus			2	Museum of Comparative Zoology Harvard University
1615		Continental Slope	Continental Slope		230		2002			2002-07-30		MCZ 161866	DL02-06:049	40.5667	-67.0167			Animalia	Chordata	Actinopterygii	Anguilliformes	Congridae	Xenomystax		congroides		Xenomystax congroides		Xenomystax congroides			2	Museum of Comparative Zoology Harvard University
1616		Continental Slope	Continental Slope		230		2002			2002-07-30		MCZ 161870	DL02-06:049	40.5667	-67.0167			Animalia	Chordata	Actinopterygii	Perciformes	Nomeidae	Cubiceps		pauciradiatus		Cubiceps pauciradiatus		Cubiceps pauciradiatus			5	Museum of Comparative Zoology Harvard University
1617		Continental Slope	Continental Slope		230		2002			2002-07-23		MCZ 161888	DL02-06:024	40.25	-67.1667			Animalia	Chordata	Actinopterygii	Perciformes	Tetragonuridae	Tetragonurus		atlanticus		Tetragonurus atlanticus		Tetragonurus atlanticus			2	Museum of Comparative Zoology Harvard University
1618		Continental Slope	Continental Slope		230		2002			2002-07-23		MCZ 161896	DL02-06:024	40.25	-67.1667			Animalia	Chordata	Actinopterygii	Anguilliformes	Congridae	Xenomystax		congroides		Xenomystax congroides		Xenomystax congroides			2	Museum of Comparative Zoology Harvard University
1619		Continental Slope	Continental Slope		230		2002			2002-07-30		MCZ 161899	DL02-06:049	40.5667	-67.0167			Animalia	Chordata	Actinopterygii	Perciformes	Ariommatidae	Ariomma				Ariomma sp.		Ariomma			3	Museum of Comparative Zoology Harvard University
1620		Continental Slope	Continental Slope		230		2002			2002-07-23		MCZ 161918	DL02-06:024	40.25	-67.1667			Animalia	Chordata	Actinopterygii	Aulopiformes	Paralepididae	Magnisudis		atlantica		Magnisudis atlantica		Magnisudis atlantica			2	Museum of Comparative Zoology Harvard University
1621		Continental Slope	Continental Slope		230		2002			2002-07-23		MCZ 161925	DL02-06:024	40.25	-67.1667			Animalia	Chordata	Actinopterygii	Osmeriformes	Platytroctidae	Normichthys		operosus		Normichthys operosus		Normichthys operosus			2	Museum of Comparative Zoology Harvard University
1622		Continental Slope	Continental Slope		230		2002			2002-07-23		MCZ 161936	DL02-06:024	40.25	-67.1667			Animalia	Chordata	Actinopterygii	Syngnathiformes	Syngnathidae	Hippocampus		reidi		Hippocampus reidi		Hippocampus reidi			2	Museum of Comparative Zoology Harvard University
1623		Continental Slope	Continental Slope		230		2002			2002-07-23		MCZ 161944	DL02-06:024	40.25	-67.1667			Animalia	Chordata	Actinopterygii	Scorpaeniformes	Dactylopteridae	Dactylopterus		volitans		Dactylopterus volitans		Dactylopterus volitans			8	Museum of Comparative Zoology Harvard University
1624		Continental Slope	Continental Slope		230		2002			2002-07-23		MCZ 161961	DL02-06:024	40.25	-67.1667			Animalia	Chordata	Actinopterygii	Stephanoberyciformes	Melamphaidae	Poromitra				Poromitra sp.		Poromitra			2	Museum of Comparative Zoology Harvard University
1625		Continental Slope	Continental Slope		230		2002			2002-07-23		MCZ 162024	DL02-06:024	40.25	-67.1667			Animalia	Chordata	Actinopterygii	Perciformes	Carangidae	Selene		setapinnis		Selene setapinnis		Selene setapinnis			2	Museum of Comparative Zoology Harvard University
1626		Continental Slope	Continental Slope		230		2002			2002-07-23		MCZ 162055	DL02-06:024	40.25	-67.1667			Animalia	Chordata	Actinopterygii	Tetraodontiformes	Tetraodontidae	Sphoeroides				Sphoeroides sp.		Sphoeroides			2	Museum of Comparative Zoology Harvard University
1627		Continental Slope	Continental Slope		230		2002			2002-07-23		MCZ 162145	DL02-06:024	40.25	-67.1667			Animalia	Chordata	Actinopterygii	Perciformes	Gempylidae	Nealotus		tripes		Nealotus tripes		Nealotus tripes			2	Museum of Comparative Zoology Harvard University
1628		Continental Slope	Continental Slope		230		2002			2002-07-23		MCZ 162156	DL02-06:024	40.25	-67.1667			Animalia	Chordata	Actinopterygii	Perciformes	Chiasmodontidae	Chiasmodon		niger		Chiasmodon niger		Chiasmodon niger			2	Museum of Comparative Zoology Harvard University
1629		Continental Slope	Continental Slope		230		2002			2002-07-23		MCZ 162213	DL02-06:024	40.25	-67.1667			Animalia	Chordata	Actinopterygii	Syngnathiformes	Fistulariidae	Fistularia				Fistularia sp.		Fistularia			2	Museum of Comparative Zoology Harvard University
1630		Continental Slope	Continental Slope		230		2002			2002-07-23		MCZ 162306	DL02-06:024	40.25	-67.1667			Animalia	Chordata	Actinopterygii	Stephanoberyciformes	Melamphaidae	Melamphaes		typhlops		Melamphaes typhlops		Melamphaes typhlops			2	Museum of Comparative Zoology Harvard University
1631		Continental Slope	Continental Slope		230		2002			2002-07-23		MCZ 162307	DL02-06:024	40.25	-67.1667			Animalia	Chordata	Actinopterygii	Stephanoberyciformes	Melamphaidae	Melamphaes		suborbitalis		Melamphaes suborbitalis		Melamphaes suborbitalis			2	Museum of Comparative Zoology Harvard University
1632		Continental Slope	Continental Slope		230		2002			2002-07-30		MCZ 162365	DL02-06:049	40.5667	-67.0167			Animalia	Chordata	Actinopterygii	Perciformes	Lutjanidae	Pristipomoides				Pristipomoides sp.		Pristipomoides			3	Museum of Comparative Zoology Harvard University
1633		Continental Slope	Continental Slope		230		2002			2002-07-30		MCZ 162418	DL02-06:049	40.5667	-67.0167			Animalia	Chordata	Actinopterygii	Perciformes	Serranidae	Anthias		nicholsi		Anthias nicholsi		Anthias nicholsi			2	Museum of Comparative Zoology Harvard University
1634		Continental Slope	Continental Slope		230		2002			2002-07-30		MCZ 162441	DL02-06:049	40.5667	-67.0167			Animalia	Chordata	Actinopterygii	Perciformes	Carangidae	Decapterus				Decapterus sp.		Decapterus			2	Museum of Comparative Zoology Harvard University
1635		Continental Slope	Continental Slope		230		2002			2002-07-23		MCZ 162456	DL02-06:024	40.25	-67.1667			Animalia	Chordata	Actinopterygii	Perciformes	Scombridae	Auxis				Auxis sp.		Auxis			2	Museum of Comparative Zoology Harvard University
1636		Continental Slope	Continental Slope		230		2002			2002-07-23		MCZ 162932	DL02-06:024	40.25	-67.1667			Animalia	Chordata	Actinopterygii	Myctophiformes	Myctophidae	Notoscopelus		caudispinosus		Notoscopelus caudispinosus		Notoscopelus caudispinosus			2	Museum of Comparative Zoology Harvard University
1637		Continental Slope	Continental Slope		230		2002			2002-07-30		MCZ 163999	DL02-06:049	40.5667	-67.0167			Animalia	Chordata	Actinopterygii	Lophiiformes	Ogcocephalidae	Halieutichthys				Halieutichthys sp.		Halieutichthys			2	Museum of Comparative Zoology Harvard University
1638		Continental Slope	Continental Slope		233		1998			1998-10-11		MCZ 159138		39.95	-69.35			Animalia	Chordata	Actinopterygii	Gadiformes	Macrouridae	Malacocephalus		occidentalis		Malacocephalus occidentalis		Malacocephalus occidentalis				Museum of Comparative Zoology Harvard University
1639		Continental Slope	Continental Slope		234		1990			1990-10-10		MCZ 94502		41.9667	-65.7667			Animalia	Chordata	Actinopterygii	Scorpaeniformes	Cottidae	Artediellus		atlanticus		Artediellus atlanticus		Artediellus atlanticus				Museum of Comparative Zoology Harvard University
1640		NE Channel	NE Channel		237		1936			1936-09-17		MCZ 34246		42.1667	-66.75			Animalia	Chordata	Actinopterygii	Perciformes	Centrolophidae	Centrolophus		niger		Centrolophus niger		Centrolophus niger				Museum of Comparative Zoology Harvard University
1641		NE Channel	NE Channel		240		1991			1991-10-07		MCZ 135309		42.2167	-66.1333			Animalia	Chordata	Actinopterygii	Scorpaeniformes	Cottidae	Triglops		murrayi		Triglops murrayi		Triglops murrayi				Museum of Comparative Zoology Harvard University
1643		Continental Slope	Continental Slope		246		1987			1987-10-07		MCZ 91589		40.35	-67.7333			Animalia	Chordata	Actinopterygii	Pleuronectiformes	Cynoglossidae	Symphurus		billykrietei		Symphurus billykrietei		Symphurus billykrietei				Museum of Comparative Zoology Harvard University
1646		Continental Slope	Continental Slope		250		1977			1977-04-30		MCZ 103418	MOC10-038,3	39.4167	-69.5167			Animalia	Chordata	Actinopterygii	Myctophiformes	Myctophidae	Symbolophorus		veranyi		Symbolophorus veranyi		Symbolophorus veranyi			2	Museum of Comparative Zoology Harvard University
1647		Continental Slope	Continental Slope		250		1977			1977-04-30		MCZ 103645	MOC10-038,3	39.4167	-69.5167			Animalia	Chordata	Actinopterygii	Myctophiformes	Myctophidae	Notoscopelus		resplendens		Notoscopelus resplendens		Notoscopelus resplendens			5	Museum of Comparative Zoology Harvard University
1653		Continental Slope	Continental Slope		250		1977			1977-04-30		MCZ 113106	MOC10-038,3	39.4167	-69.5167			Animalia	Chordata	Actinopterygii	Myctophiformes	Myctophidae	Lampanyctus		crocodilus		Lampanyctus crocodilus		Lampanyctus crocodilus			3	Museum of Comparative Zoology Harvard University
1659		Continental Slope	Continental Slope		250		1977			1977-04-30		MCZ 113688	MOC10-038,3	39.4167	-69.5167			Animalia	Chordata	Actinopterygii	Myctophiformes	Myctophidae	Lampanyctus		alatus		Lampanyctus alatus		Lampanyctus alatus			8	Museum of Comparative Zoology Harvard University
1660		Continental Slope	Continental Slope		250		1977			1977-04-30		MCZ 114416	MOC10-038,3	39.4167	-69.5167			Animalia	Chordata	Actinopterygii	Myctophiformes	Myctophidae	Hygophum		taaningi		Hygophum taaningi		Hygophum taaningi			3	Museum of Comparative Zoology Harvard University
1661		Continental Slope	Continental Slope		250		1977			1977-04-30		MCZ 114715	MOC10-038,3	39.4167	-69.5167			Animalia	Chordata	Actinopterygii	Myctophiformes	Myctophidae	Hygophum		reinhardtii		Hygophum reinhardtii		Hygophum reinhardtii			3	Museum of Comparative Zoology Harvard University
1663		Continental Slope	Continental Slope		250		1977			1977-04-30		MCZ 115389	MOC10-038,3	39.4167	-69.5167			Animalia	Chordata	Actinopterygii	Myctophiformes	Myctophidae	Hygophum		hygomii		Hygophum hygomii		Hygophum hygomii			23	Museum of Comparative Zoology Harvard University
1667		Continental Slope	Continental Slope		250		1977			1977-04-30		MCZ 116404	MOC10-038,3	39.4167	-69.5167			Animalia	Chordata	Actinopterygii	Myctophiformes	Myctophidae	Gonichthys		cocco		Gonichthys cocco		Gonichthys cocco			3	Museum of Comparative Zoology Harvard University
1672		Continental Slope	Continental Slope		250		1977			1977-04-30		MCZ 117537	MOC10-038,3	39.4167	-69.5167			Animalia	Chordata	Actinopterygii	Myctophiformes	Myctophidae	Diogenichthys		atlanticus		Diogenichthys atlanticus		Diogenichthys atlanticus			7	Museum of Comparative Zoology Harvard University
1674		Continental Slope	Continental Slope		250		1977			1977-04-30		MCZ 118715	MOC10-038,3	39.4167	-69.5167			Animalia	Chordata	Actinopterygii	Myctophiformes	Myctophidae	Diaphus		rafinesquii		Diaphus rafinesquii		Diaphus rafinesquii			6	Museum of Comparative Zoology Harvard University
1683		Continental Slope	Continental Slope		250		1973			1973-07-07		MCZ 120821		40.2667	-67.1667			Animalia	Chordata	Actinopterygii	Myctophiformes	Myctophidae	Diaphus		fragilis		Diaphus fragilis		Diaphus fragilis			2	Museum of Comparative Zoology Harvard University
1687		Continental Slope	Continental Slope		250		1977			1977-04-30		MCZ 121001	MOC10-038,3	39.4167	-69.5167			Animalia	Chordata	Actinopterygii	Myctophiformes	Myctophidae	Diaphus		dumerilii		Diaphus dumerilii		Diaphus dumerilii			7	Museum of Comparative Zoology Harvard University
1688		Continental Slope	Continental Slope		250		1977			1977-04-30		MCZ 121369	MOC10-038,3	39.4167	-69.5167			Animalia	Chordata	Actinopterygii	Myctophiformes	Myctophidae	Diaphus		brachycephalus		Diaphus brachycephalus		Diaphus brachycephalus			2	Museum of Comparative Zoology Harvard University
1691		Continental Slope	Continental Slope		250		1977			1977-04-30		MCZ 121822	MOC10-038,3	39.4167	-69.5167			Animalia	Chordata	Actinopterygii	Myctophiformes	Myctophidae	Ceratoscopelus		warmingii		Ceratoscopelus warmingii		Ceratoscopelus warmingii			7	Museum of Comparative Zoology Harvard University
1697		Continental Slope	Continental Slope		250		1977			1977-04-30		MCZ 122627	MOC10-038,3	39.4167	-69.5167			Animalia	Chordata	Actinopterygii	Myctophiformes	Myctophidae	Ceratoscopelus		maderensis		Ceratoscopelus maderensis		Ceratoscopelus maderensis			3	Museum of Comparative Zoology Harvard University
1699		Continental Slope	Continental Slope		250		1977			1977-04-30		MCZ 124004	MOC10-038,3	39.4167	-69.5167			Animalia	Chordata	Actinopterygii	Myctophiformes	Myctophidae	Bolinichthys		photothorax		Bolinichthys photothorax		Bolinichthys photothorax			2	Museum of Comparative Zoology Harvard University
1701	Watanabe et al. 2009	NE Channel	NE Channel	submersible photographs	500	500-900	2006			2006-07-22	NEC3			41.9791	-65.6419	Epibenthic	Megafauna	Animalia	Cnidaria	Anthozoa	Alcyonacea	Paragorgiidae	Paragorgia		arborea		Paragorgia arborea		Paragorgia arborea				Literature
1702	Watanabe et al. 2009	NE Channel	NE Channel	submersible photographs	525	500-900	2006			2006-07-22	NEC4A			41.9772	-65.6388	Epibenthic	Megafauna	Animalia	Cnidaria	Anthozoa	Alcyonacea	Paragorgiidae	Paragorgia		arborea		Paragorgia arborea		Paragorgia arborea				Literature
1703	Watanabe et al. 2009	NE Channel	NE Channel	submersible photographs	675	500-900	2006			2006-07-22	NEC4B			41.9769	-65.6378	Epibenthic	Megafauna	Animalia	Cnidaria	Anthozoa	Alcyonacea	Paragorgiidae	Paragorgia		arborea		Paragorgia arborea		Paragorgia arborea				Literature
1704	Watanabe et al. 2009	NE Channel	NE Channel	submersible photographs	500	500-900	2006			2006-07-22	NEC7			42.0093	-65.5458	Epibenthic	Megafauna	Animalia	Cnidaria	Anthozoa	Alcyonacea	Paragorgiidae	Paragorgia		arborea		Paragorgia arborea		Paragorgia arborea				Literature
1705	Watanabe et al. 2009	NE Channel	NE Channel	submersible photographs	850	500-900	2006			2006-07-22	NEC4A			41.9653	-65.6499	Epibenthic	Megafauna	Animalia	Cnidaria	Anthozoa	Alcyonacea	Paragorgiidae	Paragorgia		arborea		Paragorgia arborea		Paragorgia arborea				Literature
1706	Watanabe et al. 2009	NE Channel	NE Channel	submersible photographs	850	500-900	2006			2006-07-22	NEC4B			41.9706	-65.642	Epibenthic	Megafauna	Animalia	Cnidaria	Anthozoa	Alcyonacea	Paragorgiidae	Paragorgia		arborea		Paragorgia arborea		Paragorgia arborea				Literature
1707	Watanabe et al. 2009	NE Channel	NE Channel	submersible photographs	900	500-900	2006			2006-07-22	NEC18			41.8871	-65.7196	Epibenthic	Megafauna	Animalia	Cnidaria	Anthozoa	Alcyonacea	Paragorgiidae	Paragorgia		arborea		Paragorgia arborea		Paragorgia arborea				Literature
1708	Watanabe et al. 2009	NE Channel	NE Channel	submersible photographs	625	500-900	2006			2006-07-22	NEC18			41.8669	-65.7012	Epibenthic	Megafauna	Animalia	Cnidaria	Anthozoa	Alcyonacea	Primnoidae	Primnoa		resedaeformis		Primnoa resedaeformis		Primnoa resedaeformis				Literature
1709		Continental Slope	Continental Slope		250		1977			1977-04-30		MCZ 104169	MOC10-038,3	39.4167	-69.5167			Animalia	Chordata	Actinopterygii	Myctophiformes	Myctophidae	Notoscopelus		caudispinosus		Notoscopelus caudispinosus		Notoscopelus caudispinosus			4	Museum of Comparative Zoology Harvard University
1710		Continental Slope	Continental Slope		250		1977			1977-04-30		MCZ 104502	MOC10-038,3	39.4167	-69.5167			Animalia	Chordata	Actinopterygii	Myctophiformes	Myctophidae	Notolychnus		valdiviae		Notolychnus valdiviae		Notolychnus valdiviae			3	Museum of Comparative Zoology Harvard University
1722		Continental Slope	Continental Slope		250		1977			1977-04-30		MCZ 107384	MOC10-038,3	39.4167	-69.5167			Animalia	Chordata	Actinopterygii	Myctophiformes	Myctophidae	Lobianchia		dofleini		Lobianchia dofleini		Lobianchia dofleini			4	Museum of Comparative Zoology Harvard University
1730		Continental Slope	Continental Slope		250		1977			1977-04-30		MCZ 108251	MOC10-038,3	39.4167	-69.5167			Animalia	Chordata	Actinopterygii	Myctophiformes	Myctophidae	Lepidophanes		guentheri		Lepidophanes guentheri		Lepidophanes guentheri			5	Museum of Comparative Zoology Harvard University
1738		Continental Slope	Continental Slope		250		1977			1977-04-30		MCZ 111149	MOC10-038,3	39.4167	-69.5167			Animalia	Chordata	Actinopterygii	Myctophiformes	Myctophidae	Lampanyctus		pusillus		Lampanyctus pusillus		Lampanyctus pusillus			2	Museum of Comparative Zoology Harvard University
1744		Continental Slope	Continental Slope		250		1977			1977-04-30		MCZ 112677	MOC10-038,3	39.4167	-69.5167			Animalia	Chordata	Actinopterygii	Myctophiformes	Myctophidae	Nannobrachium		cuprarium		Nannobrachium cuprarium		Nannobrachium cuprarium			2	Museum of Comparative Zoology Harvard University
1750		Continental Slope	Continental Slope		250		1977			1977-04-30		MCZ 125146	MOC10-038,3	39.4167	-69.5167			Animalia	Chordata	Actinopterygii	Myctophiformes	Myctophidae	Benthosema		suborbitale		Benthosema suborbitale		Benthosema suborbitale			9	Museum of Comparative Zoology Harvard University
1755		Continental Slope	Continental Slope		250		1977			1977-04-30		MCZ 125774	MOC10-038,3	39.4167	-69.5167			Animalia	Chordata	Actinopterygii	Myctophiformes	Myctophidae	Benthosema		glaciale		Benthosema glaciale		Benthosema glaciale			16	Museum of Comparative Zoology Harvard University
1768		Continental Slope	Continental Slope		250		1977			1977-04-30		MCZ 130660	MOC10-038,3	39.4167	-69.5167			Animalia	Chordata	Actinopterygii	Gadiformes	Moridae	Laemonema		barbatulum		Laemonema barbatulum		Laemonema barbatulum			6	Museum of Comparative Zoology Harvard University
1780		Continental Slope	Continental Slope		250		1977			1977-04-30		MCZ 133598	MOC10-038,3	39.4167	-69.5167			Animalia	Chordata	Actinopterygii	Stomiiformes	Sternoptychidae	Valenciennellus		tripunctulatus		Valenciennellus tripunctulatus		Valenciennellus tripunctulatus			4	Museum of Comparative Zoology Harvard University
1783		NE Channel	NE Channel		250		1991			1991-10-06		MCZ 135310		42.2667	-66.0167			Animalia	Chordata	Actinopterygii	Scorpaeniformes	Cottidae	Artediellus		atlanticus		Artediellus atlanticus		Artediellus atlanticus				Museum of Comparative Zoology Harvard University
1787			Continental Slope		250		1973			1973-07-07		MCZ 135949		40.2667	-67.1667			Animalia	Chordata	Actinopterygii	Stomiiformes	Sternoptychidae	Argyropelecus		sladeni		Argyropelecus sladeni		Argyropelecus sladeni				Museum of Comparative Zoology Harvard University
1788		Continental Slope	Continental Slope		250		1977			1977-04-30		MCZ 135992	MOC10-038,3	39.4167	-69.5167			Animalia	Chordata	Actinopterygii	Stomiiformes	Sternoptychidae	Argyropelecus		hemigymnus		Argyropelecus hemigymnus		Argyropelecus hemigymnus			2	Museum of Comparative Zoology Harvard University
1793		Continental Slope	Continental Slope		250		1977			1977-04-30		MCZ 137394	MOC10-038,3	39.4167	-69.5167			Animalia	Chordata	Actinopterygii	Stomiiformes	Sternoptychidae	Argyropelecus		aculeatus		Argyropelecus aculeatus		Argyropelecus aculeatus			2	Museum of Comparative Zoology Harvard University
1794		Continental Slope	Continental Slope		250		1977			1977-04-30		MCZ 138559	MOC10-038,3	39.4167	-69.5167			Animalia	Chordata	Actinopterygii	Stomiiformes	Phosichthyidae	Vinciguerria		poweriae		Vinciguerria poweriae		Vinciguerria poweriae			2	Museum of Comparative Zoology Harvard University
1801		Continental Slope	Continental Slope		250		1977			1977-04-30		MCZ 138818	MOC10-038,3	39.4167	-69.5167			Animalia	Chordata	Actinopterygii	Stomiiformes	Phosichthyidae	Vinciguerria		nimbaria		Vinciguerria nimbaria		Vinciguerria nimbaria			2	Museum of Comparative Zoology Harvard University
1854	Valentine etal 1980	Oceanographer Canyon	Canyon	direct observations in submersible; video; photographs	1860	113-1860	1967-1978							40.25	-68.0833	Epibenthic	Megafauna	Animalia	Arthropoda	Malacostraca	Decapoda	Galatheidae	Munida		rutllanti		Munida iris	A. Milne-Edwards, 1880	Munida rutllanti				Literature
1857		Continental Slope	Continental Slope		250		1977			1977-04-30		MCZ 67627	MOC10-038,3	39.4167	-69.5167			Animalia	Chordata	Actinopterygii	Aulopiformes	Paralepididae	Arctozenus		risso	kroyeri	Arctozenus rissoi kroyeri		Arctozenus risso kroyeri			4	Museum of Comparative Zoology Harvard University
1859		Continental Slope	Continental Slope		250		1977			1977-04-30		MCZ 67700	MOC10-038,3	39.4167	-69.5167			Animalia	Chordata	Actinopterygii	Aulopiformes	Paralepididae	Paralepis		elongata		Paralepis elongata		Paralepis elongata			3	Museum of Comparative Zoology Harvard University
1879		Continental Slope	Continental Slope		250		1977			1977-04-30		MCZ 72449	MOC10-038,3	39.4167	-69.5167			Animalia	Chordata	Actinopterygii	Anguilliformes	Congridae	Rhynchoconger		flavus		Rhynchoconger flavus		Rhynchoconger flavus			3	Museum of Comparative Zoology Harvard University
1887		Continental Slope	Continental Slope		250		1977			1977-04-30		MCZ 76658	MOC10-038,3	39.4167	-69.5167			Animalia	Chordata	Actinopterygii	Lophiiformes	Lophiidae	Lophius				Lophius sp.		Lophius			4	Museum of Comparative Zoology Harvard University
1902		Continental Slope	Continental Slope		250		1977			1977-04-30		MCZ 79487	MOC10-038,3	39.4167	-69.5167			Animalia	Chordata	Actinopterygii	Perciformes	Stromateidae	Peprilus				Peprilus		Peprilus			3	Museum of Comparative Zoology Harvard University
1907		Continental Slope	Continental Slope		250		1977			1977-04-30		MCZ 81228	MOC10-038,3	39.4167	-69.5167			Animalia	Chordata	Actinopterygii	Stomiiformes	Sternoptychidae	Maurolicus		weitzmani		Maurolicus weitzmani		Maurolicus weitzmani			4	Museum of Comparative Zoology Harvard University
1909		Continental Slope	Continental Slope		250		1977			1977-04-30		MCZ 83119	MOC10-038,3	39.4167	-69.5167			Animalia	Chordata	Actinopterygii	Perciformes	Trichiuridae	Benthodesmus		simonyi		Benthodesmus simonyi		Benthodesmus simonyi			2	Museum of Comparative Zoology Harvard University
1910		Continental Slope	Continental Slope		250		1977			1977-04-30		MCZ 83119		39.4167	-69.5167			Animalia	Chordata	Actinopterygii	Perciformes	Trichiuridae	Benthodesmus		simonyi		Benthodesmus simonyi		Benthodesmus simonyi				Museum of Comparative Zoology Harvard University
1943		Continental Slope	Continental Slope		254		1991			1991-10-04		MCZ 135301		40.2167	-68.55			Animalia	Chordata	Actinopterygii	Pleuronectiformes	Cynoglossidae	Symphurus		billykrietei		Symphurus billykrietei		Symphurus billykrietei				Museum of Comparative Zoology Harvard University
1944		Continental Slope	Continental Slope		260		1997			1997-02-20		MCZ 150801		39.9333	-69.9333			Animalia	Chordata	Actinopterygii	Gadiformes	Macrouridae	Malacocephalus		occidentalis		Malacocephalus occidentalis		Malacocephalus occidentalis				Museum of Comparative Zoology Harvard University
1945		Continental Slope	Continental Slope		260		1974			1974-10-08		MCZ 64839		39.9167	-69.8			Animalia	Chordata	Actinopterygii	Perciformes	Gempylidae	Nesiarchus		nasutus		Nesiarchus nasutus		Nesiarchus nasutus				Museum of Comparative Zoology Harvard University
1946		Continental Slope	Continental Slope		265		1968			1968-11-06		MCZ 83174		42.1	-65.75			Animalia	Chordata	Actinopterygii	Perciformes	Trichiuridae	Benthodesmus		simonyi		Benthodesmus simonyi		Benthodesmus simonyi				Museum of Comparative Zoology Harvard University
1947		Continental Slope	Continental Slope		267		1987			1987-10-17		MCZ 94336		41.6167	-65.85			Animalia	Chordata	Actinopterygii	Pleuronectiformes	Cynoglossidae	Symphurus		billykrietei		Symphurus billykrietei		Symphurus billykrietei				Museum of Comparative Zoology Harvard University
1952		NE Channel	NE Channel		274		1993			1993-03-16		MCZ 101608		42.25	-67.4			Animalia	Chordata	Actinopterygii	Lophiiformes	Gigantactinidae	Gigantactis		vanhoeffeni		Gigantactis vanhoeffeni		Gigantactis vanhoeffeni				Museum of Comparative Zoology Harvard University
1953		Continental Slope	Continental Slope		274		1976			1976-03-27		MCZ 64849		39.9167	-69.7			Animalia	Chordata	Actinopterygii	Pleuronectiformes	Cynoglossidae	Symphurus		billykrietei		Symphurus billykrietei		Symphurus billykrietei				Museum of Comparative Zoology Harvard University
1954		Continental Slope	Continental Slope		283		1983			1983-10-08		MCZ 62019		39.9333	-69.7667			Animalia	Chordata	Actinopterygii	Zeiformes	Grammicolepididae	Xenolepidichthys		dalgleishi		Xenolepidichthys dalgleishi		Xenolepidichthys dalgleishi				Museum of Comparative Zoology Harvard University
1955		NE Channel	NE Channel		285		1995			1995-10-10		MCZ 144434		42.3167	-66.6833			Animalia	Chordata	Actinopterygii	Stomiiformes	Phosichthyidae	Polymetme		thaeocoryla		Polymetme thaeocoryla		Polymetme thaeocoryla				Museum of Comparative Zoology Harvard University
1956		NE Channel	NE Channel		290		1990			1990-04-14		MCZ 91620		42.6167	-67.1667			Animalia	Chordata	Actinopterygii	Perciformes	Zoarcidae	Lycenchelys		verrillii		Lycenchelys verrilli		Lycenchelys verrillii				Museum of Comparative Zoology Harvard University
1957		Continental Slope	Continental Slope		297		2000			2000-05-21		MCZ 158591		39.9167	-69.9667			Animalia	Chordata	Actinopterygii	Stomiiformes	Phosichthyidae	Polymetme		thaeocoryla		Polymetme thaeocoryla		Polymetme thaeocoryla				Museum of Comparative Zoology Harvard University
1958			NE Channel		300		1997			1997-04-09		MCZ 151174		42.4167	-66.8			Animalia	Chordata	Actinopterygii	Stomiiformes	Gonostomatidae	Cyclothone		braueri		Cyclothone braueri		Cyclothone braueri				Museum of Comparative Zoology Harvard University
1959			NE Channel		300		1997			1997-05-27		MCZ 151401		42.4	-66.8333			Animalia	Chordata	Actinopterygii	Stomiiformes	Gonostomatidae	Cyclothone		braueri		Cyclothone braueri		Cyclothone braueri				Museum of Comparative Zoology Harvard University
1960		Continental Shelf Edge	Continental Slope		300		1977			1977-09-18		MCZ 56615		39.9833	-69.9833			Animalia	Chordata	Actinopterygii	Anguilliformes	Ophichthidae	Ophichthus		cruentifer		Ophichthus cruentifer		Ophichthus cruentifer				Museum of Comparative Zoology Harvard University
1961			Continental Rise		300		1984			1984-08-11		MCZ 72828		39.1833	-69.3			Animalia	Chordata	Actinopterygii	Anguilliformes	Ophichthidae	Ophichthus		cruentifer		Ophichthus cruentifer		Ophichthus cruentifer				Museum of Comparative Zoology Harvard University
2035		Veatch Canyon	Canyon		317		2001			2001-02-17		MCZ 166200		39.9333	-69.6167			Animalia	Chordata	Actinopterygii	Gadiformes	Moridae	Gadella		imberbis		Gadella imberbis		Gadella imberbis				Museum of Comparative Zoology Harvard University
2036		Continental Slope	Continental Slope		322		1996			1996-04-18		MCZ 149406		40.3	-67.9667			Animalia	Chordata	Actinopterygii	Stomiiformes	Phosichthyidae	Polymetme		thaeocoryla		Polymetme thaeocoryla		Polymetme thaeocoryla				Museum of Comparative Zoology Harvard University
2037			Continental Slope		330		1983			1983-10-08		MCZ 62043		39.9333	-70.0667			Animalia	Chordata	Actinopterygii	Aulopiformes	Paralepididae	Lestidium		atlanticum		Lestidium atlanticum		Lestidium atlanticum				Museum of Comparative Zoology Harvard University
2038		NE Channel	NE Channel		339		2002			2002-10-20		MCZ 162433		42.4167	-67.3333			Animalia	Chordata	Actinopterygii	Perciformes	Zoarcidae	Lycenchelys		verrillii		Lycenchelys verrilli		Lycenchelys verrillii				Museum of Comparative Zoology Harvard University
2039		Continental Slope	Continental Slope		340		2000			2000-05-22		MCZ 158594		40.5	-67.0833			Animalia	Chordata	Actinopterygii	Beryciformes	Diretmidae	Diretmichthys		parini		Diretmichthys parini		Diretmichthys parini				Museum of Comparative Zoology Harvard University
2040		Continental Slope	Continental Slope		340		2000			2000-05-22		MCZ 159081		40.5	-67.0833			Animalia	Chordata	Actinopterygii	Aulopiformes	Paralepididae	Lestrolepis		intermedia		Lestrolepis intermedia		Lestrolepis intermedia				Museum of Comparative Zoology Harvard University
2041		Continental Slope	Continental Slope		350		1993			1993-10-08		MCZ 137215		41.4333	-65.9833			Animalia	Chordata	Actinopterygii	Perciformes	Epigonidae	Epigonus		pandionis		Epigonus pandionis		Epigonus pandionis				Museum of Comparative Zoology Harvard University
2042		Continental Slope	Continental Slope		355		2002			2002-07-31		MCZ 161851	DL02-06:052	40.7167	-66.6			Animalia	Chordata	Actinopterygii	Perciformes	Trichiuridae	Benthodesmus		simonyi		Benthodesmus simonyi		Benthodesmus simonyi			2	Museum of Comparative Zoology Harvard University
2043		Continental Slope	Continental Slope		355		2002			2002-07-31		MCZ 161898	DL02-06:052	40.7167	-66.6			Animalia	Chordata	Actinopterygii	Perciformes	Ariommatidae	Ariomma				Ariomma sp.		Ariomma			28	Museum of Comparative Zoology Harvard University
2044		Continental Slope	Continental Slope		355		2002			2002-07-31		MCZ 161904	DL02-06:052	40.7167	-66.6			Animalia	Chordata	Actinopterygii	Perciformes	Ariommatidae	Ariomma		melanum		Ariomma melanum		Ariomma melanum			3	Museum of Comparative Zoology Harvard University
2045		Continental Slope	Continental Slope		355		2002			2002-07-31		MCZ 162046	DL02-06:052	40.7167	-66.6			Animalia	Chordata	Actinopterygii	Perciformes	Priacanthidae	Priacanthus		arenatus		Priacanthus arenatus		Priacanthus arenatus			2	Museum of Comparative Zoology Harvard University
2046		Continental Slope	Continental Slope		355		2002			2002-07-31		MCZ 162052	DL02-06:052	40.7167	-66.6			Animalia	Chordata	Actinopterygii	Perciformes	Priacanthidae	Pristigenys		alta		Pristigenys alta		Pristigenys alta			2	Museum of Comparative Zoology Harvard University
2047		Continental Slope	Continental Slope		355		2002			2002-07-31		MCZ 162367	DL02-06:052	40.7167	-66.6			Animalia	Chordata	Actinopterygii	Perciformes	Lutjanidae	Pristipomoides				Pristipomoides sp.		Pristipomoides			5	Museum of Comparative Zoology Harvard University
2048		Continental Slope	Continental Slope		355		2002			2002-07-31		MCZ 162449	DL02-06:052	40.7167	-66.6			Animalia	Chordata	Actinopterygii	Perciformes	Carangidae	Caranx				Caranx sp.		Caranx			2	Museum of Comparative Zoology Harvard University
2049		Continental Slope	Continental Slope		355		2002			2002-07-31		MCZ 162452	DL02-06:052	40.7167	-66.6			Animalia	Chordata	Actinopterygii	Perciformes	Carangidae	Caranx		hippos		Caranx hippos		Caranx hippos			2	Museum of Comparative Zoology Harvard University
2050		Continental Slope	Continental Slope		355		2002			2002-07-31		MCZ 162469	DL02-06:052	40.7167	-66.6			Animalia	Chordata	Actinopterygii	Perciformes	Serranidae	Hemanthias		aureorubens		Hemanthias aureorubens		Hemanthias aureorubens			2	Museum of Comparative Zoology Harvard University
2051		Continental Slope	Continental Slope		355		2002			2002-07-31		MCZ 163470	DL02-06:052	40.7167	-66.6			Animalia	Chordata	Actinopterygii	Lophiiformes	Ogcocephalidae	Halieutichthys				Halieutichthys sp.		Halieutichthys			2	Museum of Comparative Zoology Harvard University
2052		Continental Slope	Continental Slope		355		2002			2002-07-31		MCZ 163477	DL02-06:052	40.7167	-66.6			Animalia	Chordata	Actinopterygii	Scorpaeniformes	Peristediidae	Peristedion		gracile		Peristedion gracile		Peristedion gracile			2	Museum of Comparative Zoology Harvard University
2053		Continental Slope	Continental Slope		355		2002			2002-07-31		MCZ 164000	DL02-06:052	40.7167	-66.6			Animalia	Chordata	Actinopterygii	Scorpaeniformes	Scorpaenidae					Scorpaenidae sp.		Scorpaenidae			2	Museum of Comparative Zoology Harvard University
2054		Continental Slope	Continental Slope		355		2002			2002-07-31		MCZ 164593	DL02-06:052	40.7167	-66.6			Animalia	Chordata	Actinopterygii	Perciformes	Acropomatidae	Synagrops				Synagrops sp.		Synagrops			2	Museum of Comparative Zoology Harvard University
2055		Bear Seamount	Seamount		362		2002			2002-07-26		MCZ 161506	DL02-06:036	39.8333	-67.4833			Animalia	Chordata	Actinopterygii	Lophiiformes	Gigantactinidae	Gigantactis				Gigantactis sp.		Gigantactis			2	Museum of Comparative Zoology Harvard University
2056		Bear Seamount	Seamount		362		2002			2002-07-26		MCZ 161511	DL02-06:036	39.8333	-67.4833			Animalia	Chordata	Actinopterygii	Lophiiformes	Ceratiidae	Cryptopsaras		couesii		Cryptopsaras couesii		Cryptopsaras couesii			2	Museum of Comparative Zoology Harvard University
2057		Bear Seamount	Seamount		362		2002			2002-07-26		MCZ 161547	DL02-06:036	39.8333	-67.4833			Animalia	Chordata	Actinopterygii	Ophidiiformes	Ophidiidae	Brotulotaenia		nigra		Brotulotaenia nigra		Brotulotaenia nigra			2	Museum of Comparative Zoology Harvard University
2058		Bear Seamount	Seamount		362		2002			2002-07-26		MCZ 161586	DL02-06:036	39.8333	-67.4833			Animalia	Chordata	Actinopterygii	Perciformes	Luvaridae	Luvarus		imperialis		Luvarus imperialis		Luvarus imperialis			3	Museum of Comparative Zoology Harvard University
2059		Bear Seamount	Seamount		362		2002			2002-07-26		MCZ 161680	DL02-06:036	39.8333	-67.4833			Animalia	Chordata	Actinopterygii	Lampriformes	Trachipteridae	Zu		cristatus		Zu cristatus		Zu cristatus			2	Museum of Comparative Zoology Harvard University
2060		Bear Seamount	Seamount		362		2002			2002-07-26		MCZ 161844	DL02-06:036	39.8333	-67.4833			Animalia	Chordata	Actinopterygii	Aulopiformes	Chlorophthalmidae	Chlorophthalmus		agassizi		Chlorophthalmus agassizi		Chlorophthalmus agassizi			2	Museum of Comparative Zoology Harvard University
2061		Bear Seamount	Seamount		362		2002			2002-07-26		MCZ 161859	DL02-06:036	39.8333	-67.4833			Animalia	Chordata	Actinopterygii	Anguilliformes	Congridae	Gnathophis				Gnathophis sp.		Gnathophis			2	Museum of Comparative Zoology Harvard University
2062		Bear Seamount	Seamount		362		2002			2002-07-26		MCZ 161860	DL02-06:036	39.8333	-67.4833			Animalia	Chordata	Actinopterygii	Anguilliformes	Nemichthyidae					Nemichthyidae sp.		Nemichthyidae			2	Museum of Comparative Zoology Harvard University
2063		Bear Seamount	Seamount		362		2002			2002-07-26		MCZ 161865	DL02-06:036	39.8333	-67.4833			Animalia	Chordata	Actinopterygii	Anguilliformes	Congridae	Xenomystax		congroides		Xenomystax congroides		Xenomystax congroides			2	Museum of Comparative Zoology Harvard University
2064		Bear Seamount	Seamount		362		2002			2002-07-26		MCZ 161909	DL02-06:036	39.8333	-67.4833			Animalia	Chordata	Actinopterygii	Myctophiformes	Myctophidae	Nannobrachium		atrum		Nannobrachium atrum		Nannobrachium atrum			2	Museum of Comparative Zoology Harvard University
2065		Bear Seamount	Seamount		362		2002			2002-07-26		MCZ 161917	DL02-06:036	39.8333	-67.4833			Animalia	Chordata	Actinopterygii	Myctophiformes	Myctophidae	Notoscopelus		caudispinosus		Notoscopelus caudispinosus		Notoscopelus caudispinosus			2	Museum of Comparative Zoology Harvard University
2066		Bear Seamount	Seamount		362		2002			2002-07-26		MCZ 162013	DL02-06:036	39.8333	-67.4833			Animalia	Chordata	Actinopterygii	Osmeriformes	Bathylagidae	Dolicholagus		longirostris		Bathylagus longirostris		Dolicholagus longirostris			2	Museum of Comparative Zoology Harvard University
2067		Bear Seamount	Seamount		362		2002			2002-07-26		MCZ 162032	DL02-06:036	39.8333	-67.4833			Animalia	Chordata	Actinopterygii	Perciformes	Nomeidae	Psenes		maculatus		Psenes maculatus		Psenes maculatus			2	Museum of Comparative Zoology Harvard University
2068		Bear Seamount	Seamount		362		2002			2002-07-26		MCZ 162051	DL02-06:036	39.8333	-67.4833			Animalia	Chordata	Actinopterygii	Perciformes	Priacanthidae	Pristigenys		alta		Pristigenys alta		Pristigenys alta			2	Museum of Comparative Zoology Harvard University
2069		Bear Seamount	Seamount		362		2002			2002-07-26		MCZ 162274	DL02-06:036	39.8333	-67.4833			Animalia	Chordata	Actinopterygii	Stomiiformes	Stomiidae	Photostomias		tantillux		Photostomias guernei		Photostomias tantillux			2	Museum of Comparative Zoology Harvard University
2070		Bear Seamount	Seamount		362		2002			2002-07-26		MCZ 162293	DL02-06:036	39.8333	-67.4833			Animalia	Chordata	Actinopterygii	Perciformes	Percichthyidae	Howella		brodiei		Howella brodiei		Howella brodiei			3	Museum of Comparative Zoology Harvard University
2071		Bear Seamount	Seamount		362		2002			2002-07-26		MCZ 162304	DL02-06:036	39.8333	-67.4833			Animalia	Chordata	Actinopterygii	Perciformes	Malacanthidae	Lopholatilus		chamaeleonticeps		Lopholatilus chamaeleonticeps		Lopholatilus chamaeleonticeps			2	Museum of Comparative Zoology Harvard University
2072		Bear Seamount	Seamount		362		2002			2002-07-26		MCZ 162308	DL02-06:036	39.8333	-67.4833			Animalia	Chordata	Actinopterygii	Stomiiformes	Gonostomatidae	Gonostoma		elongatum		Gonostoma elongatum		Gonostoma elongatum			2	Museum of Comparative Zoology Harvard University
2073		Bear Seamount	Seamount		362		2002			2002-07-26		MCZ 162361	DL02-06:036	39.8333	-67.4833			Animalia	Chordata	Actinopterygii	Perciformes	Lutjanidae	Pristipomoides				Pristipomoides sp.		Pristipomoides			5	Museum of Comparative Zoology Harvard University
2074		Bear Seamount	Seamount		362		2002			2002-07-26		MCZ 162416	DL02-06:036	39.8333	-67.4833			Animalia	Chordata	Actinopterygii	Perciformes	Serranidae	Anthias		nicholsi		Anthias nicholsi		Anthias nicholsi			2	Museum of Comparative Zoology Harvard University
2075		Bear Seamount	Seamount		362		2002			2002-07-26		MCZ 162439	DL02-06:036	39.8333	-67.4833			Animalia	Chordata	Actinopterygii	Perciformes	Carangidae	Decapterus				Decapterus sp.		Decapterus			4	Museum of Comparative Zoology Harvard University
2076		Bear Seamount	Seamount		362		2002			2002-07-26		MCZ 162445	DL02-06:036	39.8333	-67.4833			Animalia	Chordata	Actinopterygii	Perciformes	Carangidae	Caranx				Caranx sp.		Caranx			7	Museum of Comparative Zoology Harvard University
[truncated: 13,498 more rows]

## Sheet: table properties
Field name	Description
UniqueID
Citation	literature citation/reference pertaining to the species (primary, secondary, etc.)
Location	specific location within the Gulf of Maine deep sea census region
[truncated: 37 more rows]
